# Supplementary material for: Constraint-based modelling of metabolic dysregulation in Gaucher disease: mitochondrial dysfunction and disrupted cholesterol homeostasis
Source: Orphanet J Rare Dis. 2026 Jan 20;21:102. doi: 10.1186/s13023-026-04206-8 (PMC13005512; doi:10.1186/s13023-026-04206-8)
Supplement: Supplementary file 2 — Supplementary Material 2 [file 13023_2026_4206_MOESM2_ESM.xlsx]

## Sheet: Sheet1
Supplementary File 1 — Input Data for Model Reconstruction
Purpose: Provide all input layers required to reproduce the macrophage-specific metabolic model using the XomicsToModel pipeline.
activeGenes	active genes in macrophage supported by literature or database
inactiveGenes	inactive genes in macrophage supported by literature or database
activeReactions	Active reactions in macrophage supported by literature or database
presentMetabolites	Metabolites supposed existing in macrophage
rxns2Add	Reactions in macropage but not included in Recon3D yet
rxns2update	Reactions has to be modified
rxns2Constrain	Reactions to be constrain by bound derived from literature
essentialAA	Esential amino acids in models are defined uptake by cells
coupledRxns	The reaction activity are correlated and supported by experiments
cellCultureData	The parameters for cell culture, which will be used to convert the concentration change to flux change

## Sheet: activeGenes
genes	source	reference	Notes
2629	macrophage manual curation(metabolism)		The gene has been demonstrated to be active in macrophages.
57704	macrophage manual curation(metabolism)		The gene has been demonstrated to be active in macrophages.
57733	macrophage manual curation(metabolism)		The gene has been demonstrated to be active in macrophages.
6513	M1 macrophage manual curation(transport gene)	PMID: 34715039	M1, highly expressed
5209	M1 macrophage manual curation(transport gene)	PMID: 34715039	M1, highly expressed
55662	M1 macrophage manual curation(metabolism)	PMID: 34715039	M1, highly expressed
4843	M1 macrophage manual curation(metabolism)	PMID: 31333642	M1, active enzyme
5315	M1 macrophage manual curation(metabolism)	PMID: 31333642	M1, active enzyme
730249	M1 macrophage manual curation(metabolism)	PMID: 31333642	M1, active enzyme
5743	M1 macrophage manual curation(metabolism)	PMID: 25340307	M1, highly expressed; HPA database: nTPM > 50;
2180	macrophage manual curation(metabolism)		HPA database: nTPM > 50; Active gene related to active reactions in old macrophage model
2181	macrophage manual curation(metabolism)		Active gene related to active reactions in old macrophage model
2182	macrophage manual curation(metabolism)		Active gene related to active reactions in old macrophage model
9563	macrophage manual curation(metabolism)		Active gene related to active reactions in old macrophage model
2539	macrophage manual curation(metabolism)		Active gene related to active reactions in old macrophage model
226	macrophage manual curation(metabolism)	PMID: 31652958	The gene-encoded protein has been experimentally demonstrated to be functional in macrophages
2023	macrophage manual curation(metabolism)	PMID: 31652958	The gene-encoded protein has been experimentally demonstrated to be functional in macrophages
2027	macrophage manual curation(metabolism)	PMID: 31652958	The gene-encoded protein has been experimentally demonstrated to be functional in macrophages
2026	macrophage manual curation(metabolism)	PMID: 31652958	The gene-encoded protein has been experimentally demonstrated to be functional in macrophages
2597	macrophage manual curation(metabolism)	PMID: 31652958	The gene-encoded protein has been experimentally demonstrated to be functional in macrophages; HPA database: nTPM > 50;
2821	macrophage manual curation(metabolism)	PMID: 31652958	The gene-encoded protein has been experimentally demonstrated to be functional in macrophages
7176	macrophage manual curation(metabolism)	PMID: 31652958	The gene-encoded protein has been experimentally demonstrated to be functional in macrophages
5313	macrophage manual curation(metabolism)	PMID: 31652958	The gene-encoded protein has been experimentally demonstrated to be functional in macrophages
5232	macrophage manual curation(metabolism)	PMID: 31652958	The gene-encoded protein has been experimentally demonstrated to be functional in macrophages
2583	macrophage manual curation(metabolism)	https://www.proteinatlas.org/ENSG00000158850-B4GALT3/	According to the HPA database, this gene is expressed in macrophages within visceral and muscle tissues at both the gene and protein levels.
8705	macrophage manual curation(metabolism)	https://www.proteinatlas.org/ENSG00000235863-B3GALT	According to the HPA database, this gene is expressed in macrophages within visceral and muscle tissues at both the gene and protein levels.
6483	macrophage manual curation(metabolism)	https://www.proteinatlas.org/ENSG00000157350-ST3GAL2	According to the HPA database, this gene is expressed in macrophages within visceral and muscle tissues at both the gene and protein levels.
30815	macrophage manual curation(metabolism)	https://www.proteinatlas.org/ENSG00000160408-ST6GALNAC6
10610	macrophage manual curation(metabolism)	https://www.proteinatlas.org/ENSG00000070731-ST6GALNAC2
2523	macrophage manual curation(metabolism)	https://www.proteinatlas.org/ENSG00000174951-FUT1
376497	macrophage manual curation(metabolism)	PMID: 27408776
2203	macrophage manual curation(metabolism)	PMID: 31048245	HPA database: nTPM > 50;
948	HPA database, evidence in rna level		HPA database: nTPM > 50 (see file 'geneCheck.xls');
6556	HPA database, evidence in rna level		HPA database: nTPM > 50 (see file 'geneCheck.xls');
19	HPA database, evidence in rna level		HPA database: nTPM > 50 (see file 'geneCheck.xls');
11010	HPA database, evidence in rna level		HPA database: nTPM > 50 (see file 'geneCheck.xls');
4023	HPA database, evidence in rna level		HPA database: nTPM > 50 (see file 'geneCheck.xls');
2350	HPA database, evidence in rna level		HPA database: nTPM > 50 (see file 'geneCheck.xls');
4035	HPA database, evidence in rna level		HPA database: nTPM > 50 (see file 'geneCheck.xls');
2167	HPA database, evidence in rna level		HPA database: nTPM > 50 (see file 'geneCheck.xls');
1118	macrophage manual curation(metabolism)		genes encoding the biomarker proteins in Gaucher; HPA database: nTPM > 50;
1636	macrophage manual curation(metabolism)		genes encoding the biomarker proteins in Gaucher
54	macrophage manual curation(metabolism)		genes encoding the biomarker proteins in Gaucher; HPA database: nTPM > 50;
50486	HPA database, evidence in rna level		HPA database: nTPM > 50 (see file 'geneCheck.xls');
293	HPA database, evidence in rna level		HPA database: nTPM > 50 (see file 'geneCheck.xls');
2171	HPA database, evidence in rna level		HPA database: nTPM > 50 (see file 'geneCheck.xls');
1622	HPA database, evidence in rna level		HPA database: nTPM > 50 (see file 'geneCheck.xls');
123	HPA database, evidence in rna level		HPA database: nTPM > 50 (see file 'geneCheck.xls');
292	HPA database, evidence in rna level		HPA database: nTPM > 50 (see file 'geneCheck.xls');
5250	HPA database, evidence in rna level		HPA database: nTPM > 50 (see file 'geneCheck.xls');
6748	HPA database, evidence in rna level		HPA database: nTPM > 50 (see file 'geneCheck.xls');
6515	HPA database, evidence in rna level		HPA database: nTPM > 50 (see file 'geneCheck.xls');
5360	HPA database, evidence in rna level		HPA database: nTPM > 50 (see file 'geneCheck.xls');
5166	HPA database, evidence in rna level		HPA database: nTPM > 50 (see file 'geneCheck.xls');
490	HPA database, evidence in rna level		HPA database: nTPM > 50 (see file 'geneCheck.xls');
11316	HPA database, evidence in rna level		HPA database: nTPM > 50 (see file 'geneCheck.xls');
54407	HPA database, evidence in rna level		HPA database: nTPM > 50 (see file 'geneCheck.xls');
30061	HPA database, evidence in rna level		HPA database: nTPM > 50 (see file 'geneCheck.xls');
10134	HPA database, evidence in rna level		HPA database: nTPM > 50 (see file 'geneCheck.xls');
6520	HPA database, evidence in rna level		HPA database: nTPM > 50 (see file 'geneCheck.xls');
9588	HPA database, evidence in rna level		HPA database: nTPM > 50 (see file 'geneCheck.xls');
9123	HPA database, evidence in rna level		HPA database: nTPM > 50 (see file 'geneCheck.xls');
682	HPA database, evidence in rna level		HPA database: nTPM > 50 (see file 'geneCheck.xls');
6342	HPA database, evidence in rna level		HPA database: nTPM > 50 (see file 'geneCheck.xls');
6507	HPA database, evidence in rna level		HPA database: nTPM > 50 (see file 'geneCheck.xls');
51170	HPA database, evidence in rna level		HPA database: nTPM > 50 (see file 'geneCheck.xls');
11309	HPA database, evidence in rna level		HPA database: nTPM > 50 (see file 'geneCheck.xls');
1314	HPA database, evidence in rna level		HPA database: nTPM > 50 (see file 'geneCheck.xls');
124935	HPA database, evidence in rna level		HPA database: nTPM > 50 (see file 'geneCheck.xls');
3069	HPA database, evidence in rna level		HPA database: nTPM > 50 (see file 'geneCheck.xls');
51312	HPA database, evidence in rna level		HPA database: nTPM > 50 (see file 'geneCheck.xls');
6546	HPA database, evidence in rna level		HPA database: nTPM > 50 (see file 'geneCheck.xls');
366	HPA database, evidence in rna level		HPA database: nTPM > 50 (see file 'geneCheck.xls');
10928	HPA database, evidence in rna level		HPA database: nTPM > 50 (see file 'geneCheck.xls');
51296	HPA database, evidence in rna level		HPA database: nTPM > 50 (see file 'geneCheck.xls');
3032	HPA database, evidence in rna level		HPA database: nTPM > 50 (see file 'geneCheck.xls');
23179	HPA database, evidence in rna level		HPA database: nTPM > 50 (see file 'geneCheck.xls');
6574	HPA database, evidence in rna level		HPA database: nTPM > 50 (see file 'geneCheck.xls');
30	HPA database, evidence in rna level		HPA database: nTPM > 50 (see file 'geneCheck.xls');
3421	HPA database, evidence in rna level		HPA database: nTPM > 50 (see file 'geneCheck.xls');
7296	HPA database, evidence in rna level		HPA database: nTPM > 50 (see file 'geneCheck.xls');
9497	HPA database, evidence in rna level		HPA database: nTPM > 50 (see file 'geneCheck.xls');
1315	HPA database, evidence in rna level		HPA database: nTPM > 50 (see file 'geneCheck.xls');
10087	HPA database, evidence in rna level		HPA database: nTPM > 50 (see file 'geneCheck.xls');
6533	HPA database, evidence in rna level		HPA database: nTPM > 50 (see file 'geneCheck.xls');
51228	HPA database, evidence in rna level		HPA database: nTPM > 50 (see file 'geneCheck.xls');
8402	HPA database, evidence in rna level		HPA database: nTPM > 50 (see file 'geneCheck.xls');
9276	HPA database, evidence in rna level		HPA database: nTPM > 50 (see file 'geneCheck.xls');
57104	HPA database, evidence in rna level		HPA database: nTPM > 50 (see file 'geneCheck.xls');
3949	HPA database, evidence in rna level		HPA database: nTPM > 50 (see file 'geneCheck.xls');
51144	HPA database, evidence in rna level		HPA database: nTPM > 50 (see file 'geneCheck.xls');
140	HPA database, evidence in rna level		genes predicted as enriched in macrophages in 75-100 % tissues(see file 'HPA_transcriptome_macrophage.xlsx' )
199	HPA database, evidence in rna level		genes predicted as enriched in macrophages in 75-100 % tissues(see file 'HPA_transcriptome_macrophage.xlsx' )
115761	HPA database, evidence in rna level		genes predicted as enriched in macrophages in 75-100 % tissues(see file 'HPA_transcriptome_macrophage.xlsx' )
712	HPA database, evidence in rna level		genes predicted as enriched in macrophages in 75-100 % tissues(see file 'HPA_transcriptome_macrophage.xlsx' )
713	HPA database, evidence in rna level		genes predicted as enriched in macrophages in 75-100 % tissues(see file 'HPA_transcriptome_macrophage.xlsx' )
714	HPA database, evidence in rna level		genes predicted as enriched in macrophages in 75-100 % tissues(see file 'HPA_transcriptome_macrophage.xlsx' )
719	HPA database, evidence in rna level		genes predicted as enriched in macrophages in 75-100 % tissues(see file 'HPA_transcriptome_macrophage.xlsx' )
1230	HPA database, evidence in rna level		genes predicted as enriched in macrophages in 75-100 % tissues(see file 'HPA_transcriptome_macrophage.xlsx' )
9332	HPA database, evidence in rna level		genes predicted as enriched in macrophages in 75-100 % tissues(see file 'HPA_transcriptome_macrophage.xlsx' )
945	HPA database, evidence in rna level		genes predicted as enriched in macrophages in 75-100 % tissues(see file 'HPA_transcriptome_macrophage.xlsx' )
968	HPA database, evidence in rna level		genes predicted as enriched in macrophages in 75-100 % tissues(see file 'HPA_transcriptome_macrophage.xlsx' )
942	HPA database, evidence in rna level		genes predicted as enriched in macrophages in 75-100 % tissues(see file 'HPA_transcriptome_macrophage.xlsx' )
1536	HPA database, evidence in rna level		genes predicted as enriched in macrophages in 75-100 % tissues(see file 'HPA_transcriptome_macrophage.xlsx' )
10148	HPA database, evidence in rna level		genes predicted as enriched in macrophages in 75-100 % tissues(see file 'HPA_transcriptome_macrophage.xlsx' )
2214	HPA database, evidence in rna level		genes predicted as enriched in macrophages in 75-100 % tissues(see file 'HPA_transcriptome_macrophage.xlsx' )
2359	HPA database, evidence in rna level		genes predicted as enriched in macrophages in 75-100 % tissues(see file 'HPA_transcriptome_macrophage.xlsx' )
2857	HPA database, evidence in rna level		genes predicted as enriched in macrophages in 75-100 % tissues(see file 'HPA_transcriptome_macrophage.xlsx' )
3689	HPA database, evidence in rna level		genes predicted as enriched in macrophages in 75-100 % tissues(see file 'HPA_transcriptome_macrophage.xlsx' )
11006	HPA database, evidence in rna level		genes predicted as enriched in macrophages in 75-100 % tissues(see file 'HPA_transcriptome_macrophage.xlsx' )
126364	HPA database, evidence in rna level		genes predicted as enriched in macrophages in 75-100 % tissues(see file 'HPA_transcriptome_macrophage.xlsx' )
4360	HPA database, evidence in rna level		genes predicted as enriched in macrophages in 75-100 % tissues(see file 'HPA_transcriptome_macrophage.xlsx' )
51338	HPA database, evidence in rna level		genes predicted as enriched in macrophages in 75-100 % tissues(see file 'HPA_transcriptome_macrophage.xlsx' )
64231	HPA database, evidence in rna level		genes predicted as enriched in macrophages in 75-100 % tissues(see file 'HPA_transcriptome_macrophage.xlsx' )
58475	HPA database, evidence in rna level		genes predicted as enriched in macrophages in 75-100 % tissues(see file 'HPA_transcriptome_macrophage.xlsx' )
4481	HPA database, evidence in rna level		genes predicted as enriched in macrophages in 75-100 % tissues(see file 'HPA_transcriptome_macrophage.xlsx' )
6039	HPA database, evidence in rna level		genes predicted as enriched in macrophages in 75-100 % tissues(see file 'HPA_transcriptome_macrophage.xlsx' )
6614	HPA database, evidence in rna level		genes predicted as enriched in macrophages in 75-100 % tissues(see file 'HPA_transcriptome_macrophage.xlsx' )
284759	HPA database, evidence in rna level		genes predicted as enriched in macrophages in 75-100 % tissues(see file 'HPA_transcriptome_macrophage.xlsx' )
22797	HPA database, evidence in rna level		genes predicted as enriched in macrophages in 75-100 % tissues(see file 'HPA_transcriptome_macrophage.xlsx' )
79626	HPA database, evidence in rna level		genes predicted as enriched in macrophages in 75-100 % tissues(see file 'HPA_transcriptome_macrophage.xlsx' )
7305	HPA database, evidence in rna level		genes predicted as enriched in macrophages in 75-100 % tissues(see file 'HPA_transcriptome_macrophage.xlsx' )
11326	HPA database, evidence in rna level		genes predicted as enriched in macrophages in 75-100 % tissues(see file 'HPA_transcriptome_macrophage.xlsx' )
241	HPA database, evidence in rna level		genes predicted as enriched in macrophages in 50-75 % tissues(see file 'HPA_transcriptome_macrophage.xlsx' )
128346	HPA database, evidence in rna level		genes predicted as enriched in macrophages in 50-75 % tissues(see file 'HPA_transcriptome_macrophage.xlsx' )
929	HPA database, evidence in rna level		genes predicted as enriched in macrophages in 50-75 % tissues(see file 'HPA_transcriptome_macrophage.xlsx' )
4064	HPA database, evidence in rna level		genes predicted as enriched in macrophages in 50-75 % tissues(see file 'HPA_transcriptome_macrophage.xlsx' )
30835	HPA database, evidence in rna level		genes predicted as enriched in macrophages in 50-75 % tissues(see file 'HPA_transcriptome_macrophage.xlsx' )
10871	HPA database, evidence in rna level		genes predicted as enriched in macrophages in 50-75 % tissues(see file 'HPA_transcriptome_macrophage.xlsx' )
963	HPA database, evidence in rna level		genes predicted as enriched in macrophages in 50-75 % tissues(see file 'HPA_transcriptome_macrophage.xlsx' )
9046	HPA database, evidence in rna level		genes predicted as enriched in macrophages in 50-75 % tissues(see file 'HPA_transcriptome_macrophage.xlsx' )
2207	HPA database, evidence in rna level		genes predicted as enriched in macrophages in 50-75 % tissues(see file 'HPA_transcriptome_macrophage.xlsx' )
2212	HPA database, evidence in rna level		genes predicted as enriched in macrophages in 50-75 % tissues(see file 'HPA_transcriptome_macrophage.xlsx' )
221472	HPA database, evidence in rna level		genes predicted as enriched in macrophages in 50-75 % tissues(see file 'HPA_transcriptome_macrophage.xlsx' )
84868	HPA database, evidence in rna level		genes predicted as enriched in macrophages in 50-75 % tissues(see file 'HPA_transcriptome_macrophage.xlsx' )
3055	HPA database, evidence in rna level		genes predicted as enriched in macrophages in 50-75 % tissues(see file 'HPA_transcriptome_macrophage.xlsx' )
3059	HPA database, evidence in rna level		genes predicted as enriched in macrophages in 50-75 % tissues(see file 'HPA_transcriptome_macrophage.xlsx' )
3903	HPA database, evidence in rna level		genes predicted as enriched in macrophages in 50-75 % tissues(see file 'HPA_transcriptome_macrophage.xlsx' )
7805	HPA database, evidence in rna level		genes predicted as enriched in macrophages in 50-75 % tissues(see file 'HPA_transcriptome_macrophage.xlsx' )
11027	HPA database, evidence in rna level		genes predicted as enriched in macrophages in 50-75 % tissues(see file 'HPA_transcriptome_macrophage.xlsx' )
10990	HPA database, evidence in rna level		genes predicted as enriched in macrophages in 50-75 % tissues(see file 'HPA_transcriptome_macrophage.xlsx' )
9450	HPA database, evidence in rna level		genes predicted as enriched in macrophages in 50-75 % tissues(see file 'HPA_transcriptome_macrophage.xlsx' )
8685	HPA database, evidence in rna level		genes predicted as enriched in macrophages in 50-75 % tissues(see file 'HPA_transcriptome_macrophage.xlsx' )
219972	HPA database, evidence in rna level		genes predicted as enriched in macrophages in 50-75 % tissues(see file 'HPA_transcriptome_macrophage.xlsx' )
3071	HPA database, evidence in rna level		genes predicted as enriched in macrophages in 50-75 % tissues(see file 'HPA_transcriptome_macrophage.xlsx' )
5341	HPA database, evidence in rna level		genes predicted as enriched in macrophages in 50-75 % tissues(see file 'HPA_transcriptome_macrophage.xlsx' )
146547	HPA database, evidence in rna level		genes predicted as enriched in macrophages in 50-75 % tissues(see file 'HPA_transcriptome_macrophage.xlsx' )
5724	HPA database, evidence in rna level		genes predicted as enriched in macrophages in 50-75 % tissues(see file 'HPA_transcriptome_macrophage.xlsx' )
388325	HPA database, evidence in rna level		genes predicted as enriched in macrophages in 50-75 % tissues(see file 'HPA_transcriptome_macrophage.xlsx' )
6404	HPA database, evidence in rna level		genes predicted as enriched in macrophages in 50-75 % tissues(see file 'HPA_transcriptome_macrophage.xlsx' )
27036	HPA database, evidence in rna level		genes predicted as enriched in macrophages in 50-75 % tissues(see file 'HPA_transcriptome_macrophage.xlsx' )
27180	HPA database, evidence in rna level		genes predicted as enriched in macrophages in 50-75 % tissues(see file 'HPA_transcriptome_macrophage.xlsx' )
6503	HPA database, evidence in rna level		genes predicted as enriched in macrophages in 50-75 % tissues(see file 'HPA_transcriptome_macrophage.xlsx' )
219855	HPA database, evidence in rna level		genes predicted as enriched in macrophages in 50-75 % tissues(see file 'HPA_transcriptome_macrophage.xlsx' )
9056	HPA database, evidence in rna level		genes predicted as enriched in macrophages in 50-75 % tissues(see file 'HPA_transcriptome_macrophage.xlsx' )
6688	HPA database, evidence in rna level		genes predicted as enriched in macrophages in 50-75 % tissues(see file 'HPA_transcriptome_macrophage.xlsx' )
23166	HPA database, evidence in rna level		genes predicted as enriched in macrophages in 50-75 % tissues(see file 'HPA_transcriptome_macrophage.xlsx' )
51311	HPA database, evidence in rna level		genes predicted as enriched in macrophages in 50-75 % tissues(see file 'HPA_transcriptome_macrophage.xlsx' )
284417	HPA database, evidence in rna level		genes predicted as enriched in macrophages in 50-75 % tissues(see file 'HPA_transcriptome_macrophage.xlsx' )
653567	HPA database, evidence in rna level		genes predicted as enriched in macrophages in 50-75 % tissues(see file 'HPA_transcriptome_macrophage.xlsx' )
57413	HPA database, evidence in rna level		genes predicted as enriched in macrophages in 50-75 % tissues(see file 'HPA_transcriptome_macrophage.xlsx' )
22875	HPA database, evidence in protein level		high expression in macrophages identified by immunostainning technique(see file 'HPA_transcriptome_macrophage.xlsx')
3927	HPA database, evidence in protein level		high expression in macrophages identified by immunostainning technique(see file 'HPA_transcriptome_macrophage.xlsx')
4074	HPA database, evidence in protein level		high expression in macrophages identified by immunostainning technique(see file 'HPA_transcriptome_macrophage.xlsx')
10180	HPA database, evidence in protein level		high expression in macrophages identified by immunostainning technique(see file 'HPA_transcriptome_macrophage.xlsx')
84254	HPA database, evidence in protein level		high expression in macrophages identified by immunostainning technique(see file 'HPA_transcriptome_macrophage.xlsx')
4706	HPA database, evidence in protein level		high expression in macrophages identified by immunostainning technique(see file 'HPA_transcriptome_macrophage.xlsx')
1856	HPA database, evidence in protein level		high expression in macrophages identified by immunostainning technique(see file 'HPA_transcriptome_macrophage.xlsx')
84058	HPA database, evidence in protein level		high expression in macrophages identified by immunostainning technique(see file 'HPA_transcriptome_macrophage.xlsx')
54677	HPA database, evidence in protein level		high expression in macrophages identified by immunostainning technique(see file 'HPA_transcriptome_macrophage.xlsx')
9855	HPA database, evidence in protein level		high expression in macrophages identified by immunostainning technique(see file 'HPA_transcriptome_macrophage.xlsx')
9569	HPA database, evidence in protein level		high expression in macrophages identified by immunostainning technique(see file 'HPA_transcriptome_macrophage.xlsx')
414	HPA database, evidence in protein level		high expression in macrophages identified by immunostainning technique(see file 'HPA_transcriptome_macrophage.xlsx')
5689	HPA database, evidence in protein level		high expression in macrophages identified by immunostainning technique(see file 'HPA_transcriptome_macrophage.xlsx')
51188	HPA database, evidence in protein level		high expression in macrophages identified by immunostainning technique(see file 'HPA_transcriptome_macrophage.xlsx')
7756	HPA database, evidence in protein level		high expression in macrophages identified by immunostainning technique(see file 'HPA_transcriptome_macrophage.xlsx')
7384	HPA database, evidence in protein level		high expression in macrophages identified by immunostainning technique(see file 'HPA_transcriptome_macrophage.xlsx')
3423	HPA database, evidence in protein level		high expression in macrophages identified by immunostainning technique(see file 'HPA_transcriptome_macrophage.xlsx')
54799	HPA database, evidence in protein level		high expression in macrophages identified by immunostainning technique(see file 'HPA_transcriptome_macrophage.xlsx')
240	HPA database, evidence in protein level		high expression in macrophages identified by immunostainning technique(see file 'HPA_transcriptome_macrophage.xlsx')
9961	HPA database, evidence in protein level		high expression in macrophages identified by immunostainning technique(see file 'HPA_transcriptome_macrophage.xlsx')
51667	HPA database, evidence in protein level		high expression in macrophages identified by immunostainning technique(see file 'HPA_transcriptome_macrophage.xlsx')
10903	HPA database, evidence in protein level		high expression in macrophages identified by immunostainning technique(see file 'HPA_transcriptome_macrophage.xlsx')
440193	HPA database, evidence in protein level		high expression in macrophages identified by immunostainning technique(see file 'HPA_transcriptome_macrophage.xlsx')
7454	HPA database, evidence in protein level		high expression in macrophages identified by immunostainning technique(see file 'HPA_transcriptome_macrophage.xlsx')
25937	HPA database, evidence in protein level		high expression in macrophages identified by immunostainning technique(see file 'HPA_transcriptome_macrophage.xlsx')
55622	HPA database, evidence in protein level		high expression in macrophages identified by immunostainning technique(see file 'HPA_transcriptome_macrophage.xlsx')
56981	HPA database, evidence in protein level		high expression in macrophages identified by immunostainning technique(see file 'HPA_transcriptome_macrophage.xlsx')
64429	HPA database, evidence in protein level		high expression in macrophages identified by immunostainning technique(see file 'HPA_transcriptome_macrophage.xlsx')
211	HPA database, evidence in protein level		high expression in macrophages identified by immunostainning technique(see file 'HPA_transcriptome_macrophage.xlsx')
11215	HPA database, evidence in protein level		high expression in macrophages identified by immunostainning technique(see file 'HPA_transcriptome_macrophage.xlsx')
7431	HPA database, evidence in protein level		high expression in macrophages identified by immunostainning technique(see file 'HPA_transcriptome_macrophage.xlsx')
8635	HPA database, evidence in protein level		high expression in macrophages identified by immunostainning technique(see file 'HPA_transcriptome_macrophage.xlsx')
960	HPA database, evidence in protein level		high expression in macrophages identified by immunostainning technique(see file 'HPA_transcriptome_macrophage.xlsx')
22807	HPA database, evidence in protein level		high expression in macrophages identified by immunostainning technique(see file 'HPA_transcriptome_macrophage.xlsx')
535	HPA database, evidence in protein level		high expression in macrophages identified by immunostainning technique(see file 'HPA_transcriptome_macrophage.xlsx')
55773	HPA database, evidence in protein level		high expression in macrophages identified by immunostainning technique(see file 'HPA_transcriptome_macrophage.xlsx')
27175	HPA database, evidence in protein level		high expression in macrophages identified by immunostainning technique(see file 'HPA_transcriptome_macrophage.xlsx')
27067	HPA database, evidence in protein level		high expression in macrophages identified by immunostainning technique(see file 'HPA_transcriptome_macrophage.xlsx')
79142	HPA database, evidence in protein level		high expression in macrophages identified by immunostainning technique(see file 'HPA_transcriptome_macrophage.xlsx')
90326	HPA database, evidence in protein level		high expression in macrophages identified by immunostainning technique(see file 'HPA_transcriptome_macrophage.xlsx')
822	HPA database, evidence in protein level		high expression in macrophages identified by immunostainning technique(see file 'HPA_transcriptome_macrophage.xlsx')
5256	HPA database, evidence in protein level		high expression in macrophages identified by immunostainning technique(see file 'HPA_transcriptome_macrophage.xlsx')
3309	HPA database, evidence in protein level		high expression in macrophages identified by immunostainning technique(see file 'HPA_transcriptome_macrophage.xlsx')
51606	HPA database, evidence in protein level		high expression in macrophages identified by immunostainning technique(see file 'HPA_transcriptome_macrophage.xlsx')
50484	HPA database, evidence in protein level		high expression in macrophages identified by immunostainning technique(see file 'HPA_transcriptome_macrophage.xlsx')
10659	HPA database, evidence in protein level		high expression in macrophages identified by immunostainning technique(see file 'HPA_transcriptome_macrophage.xlsx')
8863	HPA database, evidence in protein level		high expression in macrophages identified by immunostainning technique(see file 'HPA_transcriptome_macrophage.xlsx')
1535	HPA database, evidence in protein level		high expression in macrophages identified by immunostainning technique(see file 'HPA_transcriptome_macrophage.xlsx')
57600	HPA database, evidence in protein level		high expression in macrophages identified by immunostainning technique(see file 'HPA_transcriptome_macrophage.xlsx')
23118	HPA database, evidence in protein level		high expression in macrophages identified by immunostainning technique(see file 'HPA_transcriptome_macrophage.xlsx')
55540	HPA database, evidence in protein level		high expression in macrophages identified by immunostainning technique(see file 'HPA_transcriptome_macrophage.xlsx')
84256	HPA database, evidence in protein level		high expression in macrophages identified by immunostainning technique(see file 'HPA_transcriptome_macrophage.xlsx')
6916	HPA database, evidence in protein level		high expression in macrophages identified by immunostainning technique(see file 'HPA_transcriptome_macrophage.xlsx')
64761	HPA database, evidence in protein level		high expression in macrophages identified by immunostainning technique(see file 'HPA_transcriptome_macrophage.xlsx')
5128	HPA database, evidence in protein level		high expression in macrophages identified by immunostainning technique(see file 'HPA_transcriptome_macrophage.xlsx')
548645	HPA database, evidence in protein level		high expression in macrophages identified by immunostainning technique(see file 'HPA_transcriptome_macrophage.xlsx')
11178	HPA database, evidence in protein level		high expression in macrophages identified by immunostainning technique(see file 'HPA_transcriptome_macrophage.xlsx')
10188	HPA database, evidence in protein level		high expression in macrophages identified by immunostainning technique(see file 'HPA_transcriptome_macrophage.xlsx')
1431	HPA database, evidence in protein level		high expression in macrophages identified by immunostainning technique(see file 'HPA_transcriptome_macrophage.xlsx')
79763	HPA database, evidence in protein level		high expression in macrophages identified by immunostainning technique(see file 'HPA_transcriptome_macrophage.xlsx')
841	HPA database, evidence in protein level		high expression in macrophages identified by immunostainning technique(see file 'HPA_transcriptome_macrophage.xlsx')
23534	HPA database, evidence in protein level		high expression in macrophages identified by immunostainning technique(see file 'HPA_transcriptome_macrophage.xlsx')
5476	HPA database, evidence in protein level		high expression in macrophages identified by immunostainning technique(see file 'HPA_transcriptome_macrophage.xlsx')
22904	HPA database, evidence in protein level		high expression in macrophages identified by immunostainning technique(see file 'HPA_transcriptome_macrophage.xlsx')
9950	HPA database, evidence in protein level		high expression in macrophages identified by immunostainning technique(see file 'HPA_transcriptome_macrophage.xlsx')
54505	HPA database, evidence in protein level		high expression in macrophages identified by immunostainning technique(see file 'HPA_transcriptome_macrophage.xlsx')
6093	HPA database, evidence in protein level		high expression in macrophages identified by immunostainning technique(see file 'HPA_transcriptome_macrophage.xlsx')
3632	HPA database, evidence in protein level		high expression in macrophages identified by immunostainning technique(see file 'HPA_transcriptome_macrophage.xlsx')
27238	HPA database, evidence in protein level		high expression in macrophages identified by immunostainning technique(see file 'HPA_transcriptome_macrophage.xlsx')
9741	HPA database, evidence in protein level		high expression in macrophages identified by immunostainning technique(see file 'HPA_transcriptome_macrophage.xlsx')
57217	HPA database, evidence in protein level		high expression in macrophages identified by immunostainning technique(see file 'HPA_transcriptome_macrophage.xlsx')
51447	HPA database, evidence in protein level		high expression in macrophages identified by immunostainning technique(see file 'HPA_transcriptome_macrophage.xlsx')
23198	HPA database, evidence in protein level		high expression in macrophages identified by immunostainning technique(see file 'HPA_transcriptome_macrophage.xlsx')
6095	HPA database, evidence in protein level		high expression in macrophages identified by immunostainning technique(see file 'HPA_transcriptome_macrophage.xlsx')
483	HPA database, evidence in protein level		high expression in macrophages identified by immunostainning technique(see file 'HPA_transcriptome_macrophage.xlsx')
27440	HPA database, evidence in protein level		high expression in macrophages identified by immunostainning technique(see file 'HPA_transcriptome_macrophage.xlsx')
26528	HPA database, evidence in protein level		high expression in macrophages identified by immunostainning technique(see file 'HPA_transcriptome_macrophage.xlsx')
87	HPA database, evidence in protein level		high expression in macrophages identified by immunostainning technique(see file 'HPA_transcriptome_macrophage.xlsx')
7037	HPA database, evidence in protein level		high expression in macrophages identified by immunostainning technique(see file 'HPA_transcriptome_macrophage.xlsx')
3028	HPA database, evidence in protein level		high expression in macrophages identified by immunostainning technique(see file 'HPA_transcriptome_macrophage.xlsx')
37	HPA database, evidence in protein level		high expression in macrophages identified by immunostainning technique(see file 'HPA_transcriptome_macrophage.xlsx')
9744	HPA database, evidence in protein level		high expression in macrophages identified by immunostainning technique(see file 'HPA_transcriptome_macrophage.xlsx')
8301	HPA database, evidence in protein level		high expression in macrophages identified by immunostainning technique(see file 'HPA_transcriptome_macrophage.xlsx')
2736	HPA database, evidence in protein level		high expression in macrophages identified by immunostainning technique(see file 'HPA_transcriptome_macrophage.xlsx')
55160	HPA database, evidence in protein level		high expression in macrophages identified by immunostainning technique(see file 'HPA_transcriptome_macrophage.xlsx')
38	HPA database, evidence in protein level		high expression in macrophages identified by immunostainning technique(see file 'HPA_transcriptome_macrophage.xlsx')
25996	HPA database, evidence in protein level		high expression in macrophages identified by immunostainning technique(see file 'HPA_transcriptome_macrophage.xlsx')
25930	HPA database, evidence in protein level		high expression in macrophages identified by immunostainning technique(see file 'HPA_transcriptome_macrophage.xlsx')
27252	HPA database, evidence in protein level		high expression in macrophages identified by immunostainning technique(see file 'HPA_transcriptome_macrophage.xlsx')
55094	HPA database, evidence in protein level		high expression in macrophages identified by immunostainning technique(see file 'HPA_transcriptome_macrophage.xlsx')
56889	HPA database, evidence in protein level		high expression in macrophages identified by immunostainning technique(see file 'HPA_transcriptome_macrophage.xlsx')
369	HPA database, evidence in protein level		high expression in macrophages identified by immunostainning technique(see file 'HPA_transcriptome_macrophage.xlsx')
55331	HPA database, evidence in protein level		high expression in macrophages identified by immunostainning technique(see file 'HPA_transcriptome_macrophage.xlsx')
57103	HPA database, evidence in protein level		high expression in macrophages identified by immunostainning technique(see file 'HPA_transcriptome_macrophage.xlsx')
8556	HPA database, evidence in protein level		high expression in macrophages identified by immunostainning technique(see file 'HPA_transcriptome_macrophage.xlsx')
1653	HPA database, evidence in protein level		high expression in macrophages identified by immunostainning technique(see file 'HPA_transcriptome_macrophage.xlsx')
9817	HPA database, evidence in protein level		high expression in macrophages identified by immunostainning technique(see file 'HPA_transcriptome_macrophage.xlsx')
9933	HPA database, evidence in protein level		high expression in macrophages identified by immunostainning technique(see file 'HPA_transcriptome_macrophage.xlsx')
4850	HPA database, evidence in protein level		high expression in macrophages identified by immunostainning technique(see file 'HPA_transcriptome_macrophage.xlsx')
4200	HPA database, evidence in protein level		high expression in macrophages identified by immunostainning technique(see file 'HPA_transcriptome_macrophage.xlsx')
11342	HPA database, evidence in protein level		high expression in macrophages identified by immunostainning technique(see file 'HPA_transcriptome_macrophage.xlsx')
594	HPA database, evidence in protein level		high expression in macrophages identified by immunostainning technique(see file 'HPA_transcriptome_macrophage.xlsx')
3842	HPA database, evidence in protein level		high expression in macrophages identified by immunostainning technique(see file 'HPA_transcriptome_macrophage.xlsx')
10464	HPA database, evidence in protein level		high expression in macrophages identified by immunostainning technique(see file 'HPA_transcriptome_macrophage.xlsx')
334	HPA database, evidence in protein level		high expression in macrophages identified by immunostainning technique(see file 'HPA_transcriptome_macrophage.xlsx')
51729	HPA database, evidence in protein level		high expression in macrophages identified by immunostainning technique(see file 'HPA_transcriptome_macrophage.xlsx')
4799	HPA database, evidence in protein level		high expression in macrophages identified by immunostainning technique(see file 'HPA_transcriptome_macrophage.xlsx')
51194	HPA database, evidence in protein level		high expression in macrophages identified by immunostainning technique(see file 'HPA_transcriptome_macrophage.xlsx')
22929	HPA database, evidence in protein level		high expression in macrophages identified by immunostainning technique(see file 'HPA_transcriptome_macrophage.xlsx')
79796	HPA database, evidence in protein level		high expression in macrophages identified by immunostainning technique(see file 'HPA_transcriptome_macrophage.xlsx')
2512	HPA database, evidence in protein level		high expression in macrophages identified by immunostainning technique(see file 'HPA_transcriptome_macrophage.xlsx')
581	HPA database, evidence in protein level		high expression in macrophages identified by immunostainning technique(see file 'HPA_transcriptome_macrophage.xlsx')
6452	HPA database, evidence in protein level		high expression in macrophages identified by immunostainning technique(see file 'HPA_transcriptome_macrophage.xlsx')
57544	HPA database, evidence in protein level		high expression in macrophages identified by immunostainning technique(see file 'HPA_transcriptome_macrophage.xlsx')
23368	HPA database, evidence in protein level		high expression in macrophages identified by immunostainning technique(see file 'HPA_transcriptome_macrophage.xlsx')
57506	HPA database, evidence in protein level		high expression in macrophages identified by immunostainning technique(see file 'HPA_transcriptome_macrophage.xlsx')
10961	HPA database, evidence in protein level		high expression in macrophages identified by immunostainning technique(see file 'HPA_transcriptome_macrophage.xlsx')
8079	HPA database, evidence in protein level		high expression in macrophages identified by immunostainning technique(see file 'HPA_transcriptome_macrophage.xlsx')
11213	HPA database, evidence in protein level		high expression in macrophages identified by immunostainning technique(see file 'HPA_transcriptome_macrophage.xlsx')
4069	HPA database, evidence in protein level		high expression in macrophages identified by immunostainning technique(see file 'HPA_transcriptome_macrophage.xlsx')
84572	HPA database, evidence in protein level		high expression in macrophages identified by immunostainning technique(see file 'HPA_transcriptome_macrophage.xlsx')
10795	HPA database, evidence in protein level		high expression in macrophages identified by immunostainning technique(see file 'HPA_transcriptome_macrophage.xlsx')
2271	HPA database, evidence in protein level		high expression in macrophages identified by immunostainning technique(see file 'HPA_transcriptome_macrophage.xlsx')
54890	HPA database, evidence in protein level		high expression in macrophages identified by immunostainning technique(see file 'HPA_transcriptome_macrophage.xlsx')
51530	HPA database, evidence in protein level		high expression in macrophages identified by immunostainning technique(see file 'HPA_transcriptome_macrophage.xlsx')
2099	HPA database, evidence in protein level		high expression in macrophages identified by immunostainning technique(see file 'HPA_transcriptome_macrophage.xlsx')
55012	HPA database, evidence in protein level		high expression in macrophages identified by immunostainning technique(see file 'HPA_transcriptome_macrophage.xlsx')
57556	HPA database, evidence in protein level		high expression in macrophages identified by immunostainning technique(see file 'HPA_transcriptome_macrophage.xlsx')
7301	HPA database, evidence in protein level		high expression in macrophages identified by immunostainning technique(see file 'HPA_transcriptome_macrophage.xlsx')
117584	HPA database, evidence in protein level		high expression in macrophages identified by immunostainning technique(see file 'HPA_transcriptome_macrophage.xlsx')
10762	HPA database, evidence in protein level		high expression in macrophages identified by immunostainning technique(see file 'HPA_transcriptome_macrophage.xlsx')
4214	HPA database, evidence in protein level		high expression in macrophages identified by immunostainning technique(see file 'HPA_transcriptome_macrophage.xlsx')
372	HPA database, evidence in protein level		high expression in macrophages identified by immunostainning technique(see file 'HPA_transcriptome_macrophage.xlsx')
54187	HPA database, evidence in protein level		high expression in macrophages identified by immunostainning technique(see file 'HPA_transcriptome_macrophage.xlsx')
2289	HPA database, evidence in protein level		high expression in macrophages identified by immunostainning technique(see file 'HPA_transcriptome_macrophage.xlsx')
3717	HPA database, evidence in protein level		high expression in macrophages identified by immunostainning technique(see file 'HPA_transcriptome_macrophage.xlsx')
6319	HPA database, evidence in protein level		high expression in macrophages identified by immunostainning technique(see file 'HPA_transcriptome_macrophage.xlsx')
80270	HPA database, evidence in protein level		high expression in macrophages identified by immunostainning technique(see file 'HPA_transcriptome_macrophage.xlsx')
513	HPA database, evidence in protein level		high expression in macrophages identified by immunostainning technique(see file 'HPA_transcriptome_macrophage.xlsx')
51257	HPA database, evidence in protein level		high expression in macrophages identified by immunostainning technique(see file 'HPA_transcriptome_macrophage.xlsx')
51586	HPA database, evidence in protein level		high expression in macrophages identified by immunostainning technique(see file 'HPA_transcriptome_macrophage.xlsx')
5594	HPA database, evidence in protein level		high expression in macrophages identified by immunostainning technique(see file 'HPA_transcriptome_macrophage.xlsx')
5625	HPA database, evidence in protein level		high expression in macrophages identified by immunostainning technique(see file 'HPA_transcriptome_macrophage.xlsx')
89781	HPA database, evidence in protein level		high expression in macrophages identified by immunostainning technique(see file 'HPA_transcriptome_macrophage.xlsx')
23598	HPA database, evidence in protein level		high expression in macrophages identified by immunostainning technique(see file 'HPA_transcriptome_macrophage.xlsx')
9567	HPA database, evidence in protein level		high expression in macrophages identified by immunostainning technique(see file 'HPA_transcriptome_macrophage.xlsx')
9701	HPA database, evidence in protein level		high expression in macrophages identified by immunostainning technique(see file 'HPA_transcriptome_macrophage.xlsx')
1727	HPA database, evidence in protein level		high expression in macrophages identified by immunostainning technique(see file 'HPA_transcriptome_macrophage.xlsx')
3162	HPA database, evidence in protein level		high expression in macrophages identified by immunostainning technique(see file 'HPA_transcriptome_macrophage.xlsx')
27349	HPA database, evidence in protein level		high expression in macrophages identified by immunostainning technique(see file 'HPA_transcriptome_macrophage.xlsx')
55954	HPA database, evidence in protein level		high expression in macrophages identified by immunostainning technique(see file 'HPA_transcriptome_macrophage.xlsx')
84164	HPA database, evidence in protein level		high expression in macrophages identified by immunostainning technique(see file 'HPA_transcriptome_macrophage.xlsx')
25828	HPA database, evidence in protein level		high expression in macrophages identified by immunostainning technique(see file 'HPA_transcriptome_macrophage.xlsx')
50	HPA database, evidence in protein level		high expression in macrophages identified by immunostainning technique(see file 'HPA_transcriptome_macrophage.xlsx')
6655	HPA database, evidence in protein level		high expression in macrophages identified by immunostainning technique(see file 'HPA_transcriptome_macrophage.xlsx')
26499	HPA database, evidence in protein level		high expression in macrophages identified by immunostainning technique(see file 'HPA_transcriptome_macrophage.xlsx')
79890	HPA database, evidence in protein level		high expression in macrophages identified by immunostainning technique(see file 'HPA_transcriptome_macrophage.xlsx')
2079	HPA database, evidence in protein level		high expression in macrophages identified by immunostainning technique(see file 'HPA_transcriptome_macrophage.xlsx')
9894	HPA database, evidence in protein level		high expression in macrophages identified by immunostainning technique(see file 'HPA_transcriptome_macrophage.xlsx')
22990	HPA database, evidence in protein level		high expression in macrophages identified by immunostainning technique(see file 'HPA_transcriptome_macrophage.xlsx')
623	HPA database, evidence in protein level		high expression in macrophages identified by immunostainning technique(see file 'HPA_transcriptome_macrophage.xlsx')
60686	HPA database, evidence in protein level		high expression in macrophages identified by immunostainning technique(see file 'HPA_transcriptome_macrophage.xlsx')
5106	HPA database, evidence in protein level		high expression in macrophages identified by immunostainning technique(see file 'HPA_transcriptome_macrophage.xlsx')
5687	HPA database, evidence in protein level		high expression in macrophages identified by immunostainning technique(see file 'HPA_transcriptome_macrophage.xlsx')
5688	HPA database, evidence in protein level		high expression in macrophages identified by immunostainning technique(see file 'HPA_transcriptome_macrophage.xlsx')
54994	HPA database, evidence in protein level		high expression in macrophages identified by immunostainning technique(see file 'HPA_transcriptome_macrophage.xlsx')
11237	HPA database, evidence in protein level		high expression in macrophages identified by immunostainning technique(see file 'HPA_transcriptome_macrophage.xlsx')
25939	HPA database, evidence in protein level		high expression in macrophages identified by immunostainning technique(see file 'HPA_transcriptome_macrophage.xlsx')
58490	HPA database, evidence in protein level		high expression in macrophages identified by immunostainning technique(see file 'HPA_transcriptome_macrophage.xlsx')
1471	HPA database, evidence in protein level		high expression in macrophages identified by immunostainning technique(see file 'HPA_transcriptome_macrophage.xlsx')
10005	HPA database, evidence in protein level		high expression in macrophages identified by immunostainning technique(see file 'HPA_transcriptome_macrophage.xlsx')
57136	HPA database, evidence in protein level		high expression in macrophages identified by immunostainning technique(see file 'HPA_transcriptome_macrophage.xlsx')
79863	HPA database, evidence in protein level		high expression in macrophages identified by immunostainning technique(see file 'HPA_transcriptome_macrophage.xlsx')
9218	HPA database, evidence in protein level		high expression in macrophages identified by immunostainning technique(see file 'HPA_transcriptome_macrophage.xlsx')
6907	HPA database, evidence in protein level		high expression in macrophages identified by immunostainning technique(see file 'HPA_transcriptome_macrophage.xlsx')
5973	HPA database, evidence in protein level		high expression in macrophages identified by immunostainning technique(see file 'HPA_transcriptome_macrophage.xlsx')
2332	HPA database, evidence in protein level		high expression in macrophages identified by immunostainning technique(see file 'HPA_transcriptome_macrophage.xlsx')
83692	HPA database, evidence in protein level		high expression in macrophages identified by immunostainning technique(see file 'HPA_transcriptome_macrophage.xlsx')
5127	HPA database, evidence in protein level		high expression in macrophages identified by immunostainning technique(see file 'HPA_transcriptome_macrophage.xlsx')
2717	HPA database, evidence in protein level		high expression in macrophages identified by immunostainning technique(see file 'HPA_transcriptome_macrophage.xlsx')
22862	HPA database, evidence in protein level		high expression in macrophages identified by immunostainning technique(see file 'HPA_transcriptome_macrophage.xlsx')
81617	HPA database, evidence in protein level		high expression in macrophages identified by immunostainning technique(see file 'HPA_transcriptome_macrophage.xlsx')
28984	HPA database, evidence in protein level		high expression in macrophages identified by immunostainning technique(see file 'HPA_transcriptome_macrophage.xlsx')
1203	HPA database, evidence in protein level		high expression in macrophages identified by immunostainning technique(see file 'HPA_transcriptome_macrophage.xlsx')
23295	HPA database, evidence in protein level		high expression in macrophages identified by immunostainning technique(see file 'HPA_transcriptome_macrophage.xlsx')
9683	HPA database, evidence in protein level		high expression in macrophages identified by immunostainning technique(see file 'HPA_transcriptome_macrophage.xlsx')
84138	HPA database, evidence in protein level		high expression in macrophages identified by immunostainning technique(see file 'HPA_transcriptome_macrophage.xlsx')
23659	HPA database, evidence in protein level		high expression in macrophages identified by immunostainning technique(see file 'HPA_transcriptome_macrophage.xlsx')
8312	HPA database, evidence in protein level		high expression in macrophages identified by immunostainning technique(see file 'HPA_transcriptome_macrophage.xlsx')
9100	HPA database, evidence in protein level		high expression in macrophages identified by immunostainning technique(see file 'HPA_transcriptome_macrophage.xlsx')
6923	HPA database, evidence in protein level		high expression in macrophages identified by immunostainning technique(see file 'HPA_transcriptome_macrophage.xlsx')
29108	HPA database, evidence in protein level		high expression in macrophages identified by immunostainning technique(see file 'HPA_transcriptome_macrophage.xlsx')
1512	HPA database, evidence in protein level		high expression in macrophages identified by immunostainning technique(see file 'HPA_transcriptome_macrophage.xlsx')
79895	HPA database, evidence in protein level		high expression in macrophages identified by immunostainning technique(see file 'HPA_transcriptome_macrophage.xlsx')
26258	HPA database, evidence in protein level		high expression in macrophages identified by immunostainning technique(see file 'HPA_transcriptome_macrophage.xlsx')
7976	HPA database, evidence in protein level		high expression in macrophages identified by immunostainning technique(see file 'HPA_transcriptome_macrophage.xlsx')
1666	HPA database, evidence in protein level		high expression in macrophages identified by immunostainning technique(see file 'HPA_transcriptome_macrophage.xlsx')
5862	HPA database, evidence in protein level		high expression in macrophages identified by immunostainning technique(see file 'HPA_transcriptome_macrophage.xlsx')
10397	HPA database, evidence in protein level		high expression in macrophages identified by immunostainning technique(see file 'HPA_transcriptome_macrophage.xlsx')
259307	HPA database, evidence in protein level		high expression in macrophages identified by immunostainning technique(see file 'HPA_transcriptome_macrophage.xlsx')
81857	HPA database, evidence in protein level		high expression in macrophages identified by immunostainning technique(see file 'HPA_transcriptome_macrophage.xlsx')
22870	HPA database, evidence in protein level		high expression in macrophages identified by immunostainning technique(see file 'HPA_transcriptome_macrophage.xlsx')
10994	HPA database, evidence in protein level		high expression in macrophages identified by immunostainning technique(see file 'HPA_transcriptome_macrophage.xlsx')
8725	HPA database, evidence in protein level		high expression in macrophages identified by immunostainning technique(see file 'HPA_transcriptome_macrophage.xlsx')
23646	HPA database, evidence in protein level		high expression in macrophages identified by immunostainning technique(see file 'HPA_transcriptome_macrophage.xlsx')
58509	HPA database, evidence in protein level		high expression in macrophages identified by immunostainning technique(see file 'HPA_transcriptome_macrophage.xlsx')
11100	HPA database, evidence in protein level		high expression in macrophages identified by immunostainning technique(see file 'HPA_transcriptome_macrophage.xlsx')
27113	HPA database, evidence in protein level		high expression in macrophages identified by immunostainning technique(see file 'HPA_transcriptome_macrophage.xlsx')
55101	HPA database, evidence in protein level		high expression in macrophages identified by immunostainning technique(see file 'HPA_transcriptome_macrophage.xlsx')
8775	HPA database, evidence in protein level		high expression in macrophages identified by immunostainning technique(see file 'HPA_transcriptome_macrophage.xlsx')
8605	HPA database, evidence in protein level		high expression in macrophages identified by immunostainning technique(see file 'HPA_transcriptome_macrophage.xlsx')
54555	HPA database, evidence in protein level		high expression in macrophages identified by immunostainning technique(see file 'HPA_transcriptome_macrophage.xlsx')
57794	HPA database, evidence in protein level		high expression in macrophages identified by immunostainning technique(see file 'HPA_transcriptome_macrophage.xlsx')
27000	HPA database, evidence in protein level		high expression in macrophages identified by immunostainning technique(see file 'HPA_transcriptome_macrophage.xlsx')
79872	HPA database, evidence in protein level		high expression in macrophages identified by immunostainning technique(see file 'HPA_transcriptome_macrophage.xlsx')
4233	HPA database, evidence in protein level		high expression in macrophages identified by immunostainning technique(see file 'HPA_transcriptome_macrophage.xlsx')
64327	HPA database, evidence in protein level		high expression in macrophages identified by immunostainning technique(see file 'HPA_transcriptome_macrophage.xlsx')
23288	HPA database, evidence in protein level		high expression in macrophages identified by immunostainning technique(see file 'HPA_transcriptome_macrophage.xlsx')
11112	HPA database, evidence in protein level		high expression in macrophages identified by immunostainning technique(see file 'HPA_transcriptome_macrophage.xlsx')
54504	HPA database, evidence in protein level		high expression in macrophages identified by immunostainning technique(see file 'HPA_transcriptome_macrophage.xlsx')
1124	HPA database, evidence in protein level		high expression in macrophages identified by immunostainning technique(see file 'HPA_transcriptome_macrophage.xlsx')
56913	HPA database, evidence in protein level		high expression in macrophages identified by immunostainning technique(see file 'HPA_transcriptome_macrophage.xlsx')
8985	HPA database, evidence in protein level		high expression in macrophages identified by immunostainning technique(see file 'HPA_transcriptome_macrophage.xlsx')
6119	HPA database, evidence in protein level		high expression in macrophages identified by immunostainning technique(see file 'HPA_transcriptome_macrophage.xlsx')
54927	HPA database, evidence in protein level		high expression in macrophages identified by immunostainning technique(see file 'HPA_transcriptome_macrophage.xlsx')
644	HPA database, evidence in protein level		high expression in macrophages identified by immunostainning technique(see file 'HPA_transcriptome_macrophage.xlsx')
55665	HPA database, evidence in protein level		high expression in macrophages identified by immunostainning technique(see file 'HPA_transcriptome_macrophage.xlsx')
5425	HPA database, evidence in protein level		high expression in macrophages identified by immunostainning technique(see file 'HPA_transcriptome_macrophage.xlsx')
1955	HPA database, evidence in protein level		high expression in macrophages identified by immunostainning technique(see file 'HPA_transcriptome_macrophage.xlsx')
1842	HPA database, evidence in protein level		high expression in macrophages identified by immunostainning technique(see file 'HPA_transcriptome_macrophage.xlsx')
54662	HPA database, evidence in protein level		high expression in macrophages identified by immunostainning technique(see file 'HPA_transcriptome_macrophage.xlsx')
81704	HPA database, evidence in protein level		high expression in macrophages identified by immunostainning technique(see file 'HPA_transcriptome_macrophage.xlsx')
23189	HPA database, evidence in protein level		high expression in macrophages identified by immunostainning technique(see file 'HPA_transcriptome_macrophage.xlsx')
1855	HPA database, evidence in protein level		high expression in macrophages identified by immunostainning technique(see file 'HPA_transcriptome_macrophage.xlsx')
1787	HPA database, evidence in protein level		high expression in macrophages identified by immunostainning technique(see file 'HPA_transcriptome_macrophage.xlsx')
79009	HPA database, evidence in protein level		high expression in macrophages identified by immunostainning technique(see file 'HPA_transcriptome_macrophage.xlsx')
11101	HPA database, evidence in protein level		high expression in macrophages identified by immunostainning technique(see file 'HPA_transcriptome_macrophage.xlsx')
10367	HPA database, evidence in protein level		high expression in macrophages identified by immunostainning technique(see file 'HPA_transcriptome_macrophage.xlsx')
3988	HPA database, evidence in protein level		high expression in macrophages identified by immunostainning technique(see file 'HPA_transcriptome_macrophage.xlsx')
81855	HPA database, evidence in protein level		high expression in macrophages identified by immunostainning technique(see file 'HPA_transcriptome_macrophage.xlsx')
55149	HPA database, evidence in protein level		high expression in macrophages identified by immunostainning technique(see file 'HPA_transcriptome_macrophage.xlsx')
10531	HPA database, evidence in protein level		high expression in macrophages identified by immunostainning technique(see file 'HPA_transcriptome_macrophage.xlsx')
2584	HPA database, evidence in protein level		high expression in macrophages identified by immunostainning technique(see file 'HPA_transcriptome_macrophage.xlsx')
1819	HPA database, evidence in protein level		high expression in macrophages identified by immunostainning technique(see file 'HPA_transcriptome_macrophage.xlsx')
51747	HPA database, evidence in protein level		high expression in macrophages identified by immunostainning technique(see file 'HPA_transcriptome_macrophage.xlsx')
1801	HPA database, evidence in protein level		high expression in macrophages identified by immunostainning technique(see file 'HPA_transcriptome_macrophage.xlsx')
54868	HPA database, evidence in protein level		high expression in macrophages identified by immunostainning technique(see file 'HPA_transcriptome_macrophage.xlsx')
54940	HPA database, evidence in protein level		high expression in macrophages identified by immunostainning technique(see file 'HPA_transcriptome_macrophage.xlsx')
4790	HPA database, evidence in protein level		high expression in macrophages identified by immunostainning technique(see file 'HPA_transcriptome_macrophage.xlsx')
51088	HPA database, evidence in protein level		high expression in macrophages identified by immunostainning technique(see file 'HPA_transcriptome_macrophage.xlsx')
10553	HPA database, evidence in protein level		high expression in macrophages identified by immunostainning technique(see file 'HPA_transcriptome_macrophage.xlsx')
1075	HPA database, evidence in protein level		high expression in macrophages identified by immunostainning technique(see file 'HPA_transcriptome_macrophage.xlsx')
9404	HPA database, evidence in protein level		high expression in macrophages identified by immunostainning technique(see file 'HPA_transcriptome_macrophage.xlsx')
79073	HPA database, evidence in protein level		high expression in macrophages identified by immunostainning technique(see file 'HPA_transcriptome_macrophage.xlsx')
25906	HPA database, evidence in protein level		high expression in macrophages identified by immunostainning technique(see file 'HPA_transcriptome_macrophage.xlsx')
374378	HPA database, evidence in protein level		high expression in macrophages identified by immunostainning technique(see file 'HPA_transcriptome_macrophage.xlsx')
5818	HPA database, evidence in protein level		high expression in macrophages identified by immunostainning technique(see file 'HPA_transcriptome_macrophage.xlsx')
9049	HPA database, evidence in protein level		high expression in macrophages identified by immunostainning technique(see file 'HPA_transcriptome_macrophage.xlsx')
10312	HPA database, evidence in protein level		high expression in macrophages identified by immunostainning technique(see file 'HPA_transcriptome_macrophage.xlsx')
9976	HPA database, evidence in protein level		high expression in macrophages identified by immunostainning technique(see file 'HPA_transcriptome_macrophage.xlsx')
23603	HPA database, evidence in protein level		high expression in macrophages identified by immunostainning technique(see file 'HPA_transcriptome_macrophage.xlsx')
81566	HPA database, evidence in protein level		high expression in macrophages identified by immunostainning technique(see file 'HPA_transcriptome_macrophage.xlsx')
506	HPA database, evidence in protein level		high expression in macrophages identified by immunostainning technique(see file 'HPA_transcriptome_macrophage.xlsx')
65117	HPA database, evidence in protein level		high expression in macrophages identified by immunostainning technique(see file 'HPA_transcriptome_macrophage.xlsx')
10094	HPA database, evidence in protein level		high expression in macrophages identified by immunostainning technique(see file 'HPA_transcriptome_macrophage.xlsx')
10019	HPA database, evidence in protein level		high expression in macrophages identified by immunostainning technique(see file 'HPA_transcriptome_macrophage.xlsx')
80824	HPA database, evidence in protein level		high expression in macrophages identified by immunostainning technique(see file 'HPA_transcriptome_macrophage.xlsx')
217	HPA database, evidence in protein level		high expression in macrophages identified by immunostainning technique(see file 'HPA_transcriptome_macrophage.xlsx')
5777	HPA database, evidence in protein level		high expression in macrophages identified by immunostainning technique(see file 'HPA_transcriptome_macrophage.xlsx')
9847	HPA database, evidence in protein level		high expression in macrophages identified by immunostainning technique(see file 'HPA_transcriptome_macrophage.xlsx')
51389	HPA database, evidence in protein level		high expression in macrophages identified by immunostainning technique(see file 'HPA_transcriptome_macrophage.xlsx')
2178	HPA database, evidence in protein level		high expression in macrophages identified by immunostainning technique(see file 'HPA_transcriptome_macrophage.xlsx')
202	HPA database, evidence in protein level		high expression in macrophages identified by immunostainning technique(see file 'HPA_transcriptome_macrophage.xlsx')
9896	HPA database, evidence in protein level		high expression in macrophages identified by immunostainning technique(see file 'HPA_transcriptome_macrophage.xlsx')
51069	HPA database, evidence in protein level		high expression in macrophages identified by immunostainning technique(see file 'HPA_transcriptome_macrophage.xlsx')
Not Found	HPA database, evidence in protein level		high expression in macrophages identified by immunostainning technique(see file 'HPA_transcriptome_macrophage.xlsx')
23438	HPA database, evidence in protein level		high expression in macrophages identified by immunostainning technique(see file 'HPA_transcriptome_macrophage.xlsx')
9037	HPA database, evidence in protein level		high expression in macrophages identified by immunostainning technique(see file 'HPA_transcriptome_macrophage.xlsx')
11044	HPA database, evidence in protein level		high expression in macrophages identified by immunostainning technique(see file 'HPA_transcriptome_macrophage.xlsx')
23530	HPA database, evidence in protein level		high expression in macrophages identified by immunostainning technique(see file 'HPA_transcriptome_macrophage.xlsx')
10884	HPA database, evidence in protein level		high expression in macrophages identified by immunostainning technique(see file 'HPA_transcriptome_macrophage.xlsx')
4012	HPA database, evidence in protein level		high expression in macrophages identified by immunostainning technique(see file 'HPA_transcriptome_macrophage.xlsx')
10723	HPA database, evidence in protein level		high expression in macrophages identified by immunostainning technique(see file 'HPA_transcriptome_macrophage.xlsx')
373	HPA database, evidence in protein level		high expression in macrophages identified by immunostainning technique(see file 'HPA_transcriptome_macrophage.xlsx')
57222	HPA database, evidence in protein level		high expression in macrophages identified by immunostainning technique(see file 'HPA_transcriptome_macrophage.xlsx')
8614	HPA database, evidence in protein level		high expression in macrophages identified by immunostainning technique(see file 'HPA_transcriptome_macrophage.xlsx')
51185	HPA database, evidence in protein level		high expression in macrophages identified by immunostainning technique(see file 'HPA_transcriptome_macrophage.xlsx')
56954	HPA database, evidence in protein level		high expression in macrophages identified by immunostainning technique(see file 'HPA_transcriptome_macrophage.xlsx')
6152	HPA database, evidence in protein level		high expression in macrophages identified by immunostainning technique(see file 'HPA_transcriptome_macrophage.xlsx')
1154	HPA database, evidence in protein level		high expression in macrophages identified by immunostainning technique(see file 'HPA_transcriptome_macrophage.xlsx')
1181	HPA database, evidence in protein level		high expression in macrophages identified by immunostainning technique(see file 'HPA_transcriptome_macrophage.xlsx')
54891	HPA database, evidence in protein level		high expression in macrophages identified by immunostainning technique(see file 'HPA_transcriptome_macrophage.xlsx')
10254	HPA database, evidence in protein level		high expression in macrophages identified by immunostainning technique(see file 'HPA_transcriptome_macrophage.xlsx')
2820	HPA database, evidence in protein level		high expression in macrophages identified by immunostainning technique(see file 'HPA_transcriptome_macrophage.xlsx')
5496	HPA database, evidence in protein level		high expression in macrophages identified by immunostainning technique(see file 'HPA_transcriptome_macrophage.xlsx')
550	HPA database, evidence in protein level		high expression in macrophages identified by immunostainning technique(see file 'HPA_transcriptome_macrophage.xlsx')
2335	HPA database, evidence in protein level		high expression in macrophages identified by immunostainning technique(see file 'HPA_transcriptome_macrophage.xlsx')
55825	HPA database, evidence in protein level		high expression in macrophages identified by immunostainning technique(see file 'HPA_transcriptome_macrophage.xlsx')
8809	HPA database, evidence in protein level		high expression in macrophages identified by immunostainning technique(see file 'HPA_transcriptome_macrophage.xlsx')
55041	HPA database, evidence in protein level		high expression in macrophages identified by immunostainning technique(see file 'HPA_transcriptome_macrophage.xlsx')
8942	HPA database, evidence in protein level		high expression in macrophages identified by immunostainning technique(see file 'HPA_transcriptome_macrophage.xlsx')
2956	HPA database, evidence in protein level		high expression in macrophages identified by immunostainning technique(see file 'HPA_transcriptome_macrophage.xlsx')
7840	HPA database, evidence in protein level		high expression in macrophages identified by immunostainning technique(see file 'HPA_transcriptome_macrophage.xlsx')
51102	HPA database, evidence in protein level		high expression in macrophages identified by immunostainning technique(see file 'HPA_transcriptome_macrophage.xlsx')
6421	HPA database, evidence in protein level		high expression in macrophages identified by immunostainning technique(see file 'HPA_transcriptome_macrophage.xlsx')
10459	HPA database, evidence in protein level		high expression in macrophages identified by immunostainning technique(see file 'HPA_transcriptome_macrophage.xlsx')
4688	HPA database, evidence in protein level		high expression in macrophages identified by immunostainning technique(see file 'HPA_transcriptome_macrophage.xlsx')
51377	HPA database, evidence in protein level		high expression in macrophages identified by immunostainning technique(see file 'HPA_transcriptome_macrophage.xlsx')
2494	HPA database, evidence in protein level		high expression in macrophages identified by immunostainning technique(see file 'HPA_transcriptome_macrophage.xlsx')
6390	HPA database, evidence in protein level		high expression in macrophages identified by immunostainning technique(see file 'HPA_transcriptome_macrophage.xlsx')
6675	HPA database, evidence in protein level		high expression in macrophages identified by immunostainning technique(see file 'HPA_transcriptome_macrophage.xlsx')
3155	HPA database, evidence in protein level		high expression in macrophages identified by immunostainning technique(see file 'HPA_transcriptome_macrophage.xlsx')
51107	HPA database, evidence in protein level		high expression in macrophages identified by immunostainning technique(see file 'HPA_transcriptome_macrophage.xlsx')
2166	HPA database, evidence in protein level		high expression in macrophages identified by immunostainning technique(see file 'HPA_transcriptome_macrophage.xlsx')
55157	HPA database, evidence in protein level		high expression in macrophages identified by immunostainning technique(see file 'HPA_transcriptome_macrophage.xlsx')
23673	HPA database, evidence in protein level		high expression in macrophages identified by immunostainning technique(see file 'HPA_transcriptome_macrophage.xlsx')
23271	HPA database, evidence in protein level		high expression in macrophages identified by immunostainning technique(see file 'HPA_transcriptome_macrophage.xlsx')
84085	HPA database, evidence in protein level		high expression in macrophages identified by immunostainning technique(see file 'HPA_transcriptome_macrophage.xlsx')
7128	HPA database, evidence in protein level		high expression in macrophages identified by immunostainning technique(see file 'HPA_transcriptome_macrophage.xlsx')
6446	HPA database, evidence in protein level		high expression in macrophages identified by immunostainning technique(see file 'HPA_transcriptome_macrophage.xlsx')
8673	HPA database, evidence in protein level		high expression in macrophages identified by immunostainning technique(see file 'HPA_transcriptome_macrophage.xlsx')
7347	HPA database, evidence in protein level		high expression in macrophages identified by immunostainning technique(see file 'HPA_transcriptome_macrophage.xlsx')
60526	HPA database, evidence in protein level		high expression in macrophages identified by immunostainning technique(see file 'HPA_transcriptome_macrophage.xlsx')
84886	HPA database, evidence in protein level		high expression in macrophages identified by immunostainning technique(see file 'HPA_transcriptome_macrophage.xlsx')
23307	HPA database, evidence in protein level		high expression in macrophages identified by immunostainning technique(see file 'HPA_transcriptome_macrophage.xlsx')
2531	HPA database, evidence in protein level		high expression in macrophages identified by immunostainning technique(see file 'HPA_transcriptome_macrophage.xlsx')
10577	HPA database, evidence in protein level		high expression in macrophages identified by immunostainning technique(see file 'HPA_transcriptome_macrophage.xlsx')
10965	HPA database, evidence in protein level		high expression in macrophages identified by immunostainning technique(see file 'HPA_transcriptome_macrophage.xlsx')
1788	HPA database, evidence in protein level		high expression in macrophages identified by immunostainning technique(see file 'HPA_transcriptome_macrophage.xlsx')
55719	HPA database, evidence in protein level		high expression in macrophages identified by immunostainning technique(see file 'HPA_transcriptome_macrophage.xlsx')
84795	HPA database, evidence in protein level		high expression in macrophages identified by immunostainning technique(see file 'HPA_transcriptome_macrophage.xlsx')
60370	HPA database, evidence in protein level		high expression in macrophages identified by immunostainning technique(see file 'HPA_transcriptome_macrophage.xlsx')
348995	HPA database, evidence in protein level		high expression in macrophages identified by immunostainning technique(see file 'HPA_transcriptome_macrophage.xlsx')
51569	HPA database, evidence in protein level		high expression in macrophages identified by immunostainning technique(see file 'HPA_transcriptome_macrophage.xlsx')
4093	HPA database, evidence in protein level		high expression in macrophages identified by immunostainning technique(see file 'HPA_transcriptome_macrophage.xlsx')
51247	HPA database, evidence in protein level		high expression in macrophages identified by immunostainning technique(see file 'HPA_transcriptome_macrophage.xlsx')
83468	HPA database, evidence in protein level		high expression in macrophages identified by immunostainning technique(see file 'HPA_transcriptome_macrophage.xlsx')
8795	HPA database, evidence in protein level		high expression in macrophages identified by immunostainning technique(see file 'HPA_transcriptome_macrophage.xlsx')
59342	HPA database, evidence in protein level		high expression in macrophages identified by immunostainning technique(see file 'HPA_transcriptome_macrophage.xlsx')
57616	HPA database, evidence in protein level		high expression in macrophages identified by immunostainning technique(see file 'HPA_transcriptome_macrophage.xlsx')
79887	HPA database, evidence in protein level		high expression in macrophages identified by immunostainning technique(see file 'HPA_transcriptome_macrophage.xlsx')
1475	HPA database, evidence in protein level		high expression in macrophages identified by immunostainning technique(see file 'HPA_transcriptome_macrophage.xlsx')
23155	HPA database, evidence in protein level		high expression in macrophages identified by immunostainning technique(see file 'HPA_transcriptome_macrophage.xlsx')
92	HPA database, evidence in protein level		high expression in macrophages identified by immunostainning technique(see file 'HPA_transcriptome_macrophage.xlsx')
4952	HPA database, evidence in protein level		high expression in macrophages identified by immunostainning technique(see file 'HPA_transcriptome_macrophage.xlsx')
84947	HPA database, evidence in protein level		high expression in macrophages identified by immunostainning technique(see file 'HPA_transcriptome_macrophage.xlsx')
6125	HPA database, evidence in protein level		high expression in macrophages identified by immunostainning technique(see file 'HPA_transcriptome_macrophage.xlsx')
64224	HPA database, evidence in protein level		high expression in macrophages identified by immunostainning technique(see file 'HPA_transcriptome_macrophage.xlsx')
11328	HPA database, evidence in protein level		high expression in macrophages identified by immunostainning technique(see file 'HPA_transcriptome_macrophage.xlsx')
152007	HPA database, evidence in protein level		high expression in macrophages identified by immunostainning technique(see file 'HPA_transcriptome_macrophage.xlsx')
1211	HPA database, evidence in protein level		high expression in macrophages identified by immunostainning technique(see file 'HPA_transcriptome_macrophage.xlsx')
5033	HPA database, evidence in protein level		high expression in macrophages identified by immunostainning technique(see file 'HPA_transcriptome_macrophage.xlsx')
35	HPA database, evidence in protein level		high expression in macrophages identified by immunostainning technique(see file 'HPA_transcriptome_macrophage.xlsx')
10133	HPA database, evidence in protein level		high expression in macrophages identified by immunostainning technique(see file 'HPA_transcriptome_macrophage.xlsx')
10376	HPA database, evidence in protein level		high expression in macrophages identified by immunostainning technique(see file 'HPA_transcriptome_macrophage.xlsx')
722	HPA database, evidence in protein level		high expression in macrophages identified by immunostainning technique(see file 'HPA_transcriptome_macrophage.xlsx')
1164	HPA database, evidence in protein level		high expression in macrophages identified by immunostainning technique(see file 'HPA_transcriptome_macrophage.xlsx')
23549	HPA database, evidence in protein level		high expression in macrophages identified by immunostainning technique(see file 'HPA_transcriptome_macrophage.xlsx')
6845	HPA database, evidence in protein level		high expression in macrophages identified by immunostainning technique(see file 'HPA_transcriptome_macrophage.xlsx')
5269	HPA database, evidence in protein level		high expression in macrophages identified by immunostainning technique(see file 'HPA_transcriptome_macrophage.xlsx')
54210	HPA database, evidence in protein level		high expression in macrophages identified by immunostainning technique(see file 'HPA_transcriptome_macrophage.xlsx')
57699	HPA database, evidence in protein level		high expression in macrophages identified by immunostainning technique(see file 'HPA_transcriptome_macrophage.xlsx')
6310	HPA database, evidence in protein level		high expression in macrophages identified by immunostainning technique(see file 'HPA_transcriptome_macrophage.xlsx')
9208	HPA database, evidence in protein level		high expression in macrophages identified by immunostainning technique(see file 'HPA_transcriptome_macrophage.xlsx')
171425	HPA database, evidence in protein level		high expression in macrophages identified by immunostainning technique(see file 'HPA_transcriptome_macrophage.xlsx')
7408	HPA database, evidence in protein level		high expression in macrophages identified by immunostainning technique(see file 'HPA_transcriptome_macrophage.xlsx')
8189	HPA database, evidence in protein level		high expression in macrophages identified by immunostainning technique(see file 'HPA_transcriptome_macrophage.xlsx')
6238	HPA database, evidence in protein level		high expression in macrophages identified by immunostainning technique(see file 'HPA_transcriptome_macrophage.xlsx')
8195	HPA database, evidence in protein level		high expression in macrophages identified by immunostainning technique(see file 'HPA_transcriptome_macrophage.xlsx')
56926	HPA database, evidence in protein level		high expression in macrophages identified by immunostainning technique(see file 'HPA_transcriptome_macrophage.xlsx')
22913	HPA database, evidence in protein level		high expression in macrophages identified by immunostainning technique(see file 'HPA_transcriptome_macrophage.xlsx')
826	HPA database, evidence in protein level		high expression in macrophages identified by immunostainning technique(see file 'HPA_transcriptome_macrophage.xlsx')
10131	HPA database, evidence in protein level		high expression in macrophages identified by immunostainning technique(see file 'HPA_transcriptome_macrophage.xlsx')
8409	HPA database, evidence in protein level		high expression in macrophages identified by immunostainning technique(see file 'HPA_transcriptome_macrophage.xlsx')
821	HPA database, evidence in protein level		high expression in macrophages identified by immunostainning technique(see file 'HPA_transcriptome_macrophage.xlsx')
3425	HPA database, evidence in protein level		high expression in macrophages identified by immunostainning technique(see file 'HPA_transcriptome_macrophage.xlsx')
23352	HPA database, evidence in protein level		high expression in macrophages identified by immunostainning technique(see file 'HPA_transcriptome_macrophage.xlsx')
2671	HPA database, evidence in protein level		high expression in macrophages identified by immunostainning technique(see file 'HPA_transcriptome_macrophage.xlsx')
148022	HPA database, evidence in protein level		high expression in macrophages identified by immunostainning technique(see file 'HPA_transcriptome_macrophage.xlsx')
7277	HPA database, evidence in protein level		high expression in macrophages identified by immunostainning technique(see file 'HPA_transcriptome_macrophage.xlsx')
1892	HPA database, evidence in protein level		high expression in macrophages identified by immunostainning technique(see file 'HPA_transcriptome_macrophage.xlsx')
3092	HPA database, evidence in protein level		high expression in macrophages identified by immunostainning technique(see file 'HPA_transcriptome_macrophage.xlsx')
5782	HPA database, evidence in protein level		high expression in macrophages identified by immunostainning technique(see file 'HPA_transcriptome_macrophage.xlsx')
5447	HPA database, evidence in protein level		high expression in macrophages identified by immunostainning technique(see file 'HPA_transcriptome_macrophage.xlsx')
85378	HPA database, evidence in protein level		high expression in macrophages identified by immunostainning technique(see file 'HPA_transcriptome_macrophage.xlsx')
23753	HPA database, evidence in protein level		high expression in macrophages identified by immunostainning technique(see file 'HPA_transcriptome_macrophage.xlsx')
93986	HPA database, evidence in protein level		high expression in macrophages identified by immunostainning technique(see file 'HPA_transcriptome_macrophage.xlsx')
64792	HPA database, evidence in protein level		high expression in macrophages identified by immunostainning technique(see file 'HPA_transcriptome_macrophage.xlsx')
8924	HPA database, evidence in protein level		high expression in macrophages identified by immunostainning technique(see file 'HPA_transcriptome_macrophage.xlsx')
8854	HPA database, evidence in protein level		high expression in macrophages identified by immunostainning technique(see file 'HPA_transcriptome_macrophage.xlsx')
3712	HPA database, evidence in protein level		high expression in macrophages identified by immunostainning technique(see file 'HPA_transcriptome_macrophage.xlsx')
599	HPA database, evidence in protein level		high expression in macrophages identified by immunostainning technique(see file 'HPA_transcriptome_macrophage.xlsx')
7905	HPA database, evidence in protein level		high expression in macrophages identified by immunostainning technique(see file 'HPA_transcriptome_macrophage.xlsx')
6397	HPA database, evidence in protein level		high expression in macrophages identified by immunostainning technique(see file 'HPA_transcriptome_macrophage.xlsx')
6192	HPA database, evidence in protein level		high expression in macrophages identified by immunostainning technique(see file 'HPA_transcriptome_macrophage.xlsx')
863	HPA database, evidence in protein level		high expression in macrophages identified by immunostainning technique(see file 'HPA_transcriptome_macrophage.xlsx')
8881	HPA database, evidence in protein level		high expression in macrophages identified by immunostainning technique(see file 'HPA_transcriptome_macrophage.xlsx')
56995	HPA database, evidence in protein level		high expression in macrophages identified by immunostainning technique(see file 'HPA_transcriptome_macrophage.xlsx')
4046	HPA database, evidence in protein level		high expression in macrophages identified by immunostainning technique(see file 'HPA_transcriptome_macrophage.xlsx')
83549	HPA database, evidence in protein level		high expression in macrophages identified by immunostainning technique(see file 'HPA_transcriptome_macrophage.xlsx')
27237	HPA database, evidence in protein level		high expression in macrophages identified by immunostainning technique(see file 'HPA_transcriptome_macrophage.xlsx')
23345	HPA database, evidence in protein level		high expression in macrophages identified by immunostainning technique(see file 'HPA_transcriptome_macrophage.xlsx')
529	HPA database, evidence in protein level		high expression in macrophages identified by immunostainning technique(see file 'HPA_transcriptome_macrophage.xlsx')
3620	HPA database, evidence in protein level		high expression in macrophages identified by immunostainning technique(see file 'HPA_transcriptome_macrophage.xlsx')
9476	HPA database, evidence in protein level		high expression in macrophages identified by immunostainning technique(see file 'HPA_transcriptome_macrophage.xlsx')
1729	HPA database, evidence in protein level		high expression in macrophages identified by immunostainning technique(see file 'HPA_transcriptome_macrophage.xlsx')
80762	HPA database, evidence in protein level		high expression in macrophages identified by immunostainning technique(see file 'HPA_transcriptome_macrophage.xlsx')
54991	HPA database, evidence in protein level		high expression in macrophages identified by immunostainning technique(see file 'HPA_transcriptome_macrophage.xlsx')
83636	HPA database, evidence in protein level		high expression in macrophages identified by immunostainning technique(see file 'HPA_transcriptome_macrophage.xlsx')
3958	HPA database, evidence in protein level		high expression in macrophages identified by immunostainning technique(see file 'HPA_transcriptome_macrophage.xlsx')
23225	HPA database, evidence in protein level		high expression in macrophages identified by immunostainning technique(see file 'HPA_transcriptome_macrophage.xlsx')
84674	HPA database, evidence in protein level		high expression in macrophages identified by immunostainning technique(see file 'HPA_transcriptome_macrophage.xlsx')
3512	HPA database, evidence in protein level		high expression in macrophages identified by immunostainning technique(see file 'HPA_transcriptome_macrophage.xlsx')
1984	HPA database, evidence in protein level		high expression in macrophages identified by immunostainning technique(see file 'HPA_transcriptome_macrophage.xlsx')
9826	HPA database, evidence in protein level		high expression in macrophages identified by immunostainning technique(see file 'HPA_transcriptome_macrophage.xlsx')
1802	HPA database, evidence in protein level		high expression in macrophages identified by immunostainning technique(see file 'HPA_transcriptome_macrophage.xlsx')
55544	HPA database, evidence in protein level		high expression in macrophages identified by immunostainning technique(see file 'HPA_transcriptome_macrophage.xlsx')
10207	HPA database, evidence in protein level		high expression in macrophages identified by immunostainning technique(see file 'HPA_transcriptome_macrophage.xlsx')
25778	HPA database, evidence in protein level		high expression in macrophages identified by immunostainning technique(see file 'HPA_transcriptome_macrophage.xlsx')
94240	HPA database, evidence in protein level		high expression in macrophages identified by immunostainning technique(see file 'HPA_transcriptome_macrophage.xlsx')
80195	HPA database, evidence in protein level		high expression in macrophages identified by immunostainning technique(see file 'HPA_transcriptome_macrophage.xlsx')
83857	HPA database, evidence in protein level		high expression in macrophages identified by immunostainning technique(see file 'HPA_transcriptome_macrophage.xlsx')
3295	HPA database, evidence in protein level		high expression in macrophages identified by immunostainning technique(see file 'HPA_transcriptome_macrophage.xlsx')
5977	HPA database, evidence in protein level		high expression in macrophages identified by immunostainning technique(see file 'HPA_transcriptome_macrophage.xlsx')
80017	HPA database, evidence in protein level		high expression in macrophages identified by immunostainning technique(see file 'HPA_transcriptome_macrophage.xlsx')
8650	HPA database, evidence in protein level		high expression in macrophages identified by immunostainning technique(see file 'HPA_transcriptome_macrophage.xlsx')
1022	HPA database, evidence in protein level		high expression in macrophages identified by immunostainning technique(see file 'HPA_transcriptome_macrophage.xlsx')
2944	HPA database, evidence in protein level		high expression in macrophages identified by immunostainning technique(see file 'HPA_transcriptome_macrophage.xlsx')
10542	HPA database, evidence in protein level		high expression in macrophages identified by immunostainning technique(see file 'HPA_transcriptome_macrophage.xlsx')
10717	HPA database, evidence in protein level		high expression in macrophages identified by immunostainning technique(see file 'HPA_transcriptome_macrophage.xlsx')
23175	HPA database, evidence in protein level		high expression in macrophages identified by immunostainning technique(see file 'HPA_transcriptome_macrophage.xlsx')
1794	HPA database, evidence in protein level		high expression in macrophages identified by immunostainning technique(see file 'HPA_transcriptome_macrophage.xlsx')
79070	HPA database, evidence in protein level		high expression in macrophages identified by immunostainning technique(see file 'HPA_transcriptome_macrophage.xlsx')
55312	HPA database, evidence in protein level		high expression in macrophages identified by immunostainning technique(see file 'HPA_transcriptome_macrophage.xlsx')
301	HPA database, evidence in protein level		high expression in macrophages identified by immunostainning technique(see file 'HPA_transcriptome_macrophage.xlsx')
84749	HPA database, evidence in protein level		high expression in macrophages identified by immunostainning technique(see file 'HPA_transcriptome_macrophage.xlsx')
5025	HPA database, evidence in protein level		high expression in macrophages identified by immunostainning technique(see file 'HPA_transcriptome_macrophage.xlsx')
50640	HPA database, evidence in protein level		high expression in macrophages identified by immunostainning technique(see file 'HPA_transcriptome_macrophage.xlsx')
25821	HPA database, evidence in protein level		high expression in macrophages identified by immunostainning technique(see file 'HPA_transcriptome_macrophage.xlsx')
4076	HPA database, evidence in protein level		high expression in macrophages identified by immunostainning technique(see file 'HPA_transcriptome_macrophage.xlsx')
2647	HPA database, evidence in protein level		high expression in macrophages identified by immunostainning technique(see file 'HPA_transcriptome_macrophage.xlsx')
3855	HPA database, evidence in protein level		high expression in macrophages identified by immunostainning technique(see file 'HPA_transcriptome_macrophage.xlsx')
5570	HPA database, evidence in protein level		high expression in macrophages identified by immunostainning technique(see file 'HPA_transcriptome_macrophage.xlsx')
2799	HPA database, evidence in protein level		high expression in macrophages identified by immunostainning technique(see file 'HPA_transcriptome_macrophage.xlsx')
54583	HPA database, evidence in protein level		high expression in macrophages identified by immunostainning technique(see file 'HPA_transcriptome_macrophage.xlsx')
149041	HPA database, evidence in protein level		high expression in macrophages identified by immunostainning technique(see file 'HPA_transcriptome_macrophage.xlsx')
1593	HPA database, evidence in protein level		high expression in macrophages identified by immunostainning technique(see file 'HPA_transcriptome_macrophage.xlsx')
55198	HPA database, evidence in protein level		high expression in macrophages identified by immunostainning technique(see file 'HPA_transcriptome_macrophage.xlsx')
84102	HPA database, evidence in protein level		high expression in macrophages identified by immunostainning technique(see file 'HPA_transcriptome_macrophage.xlsx')
51028	HPA database, evidence in protein level		high expression in macrophages identified by immunostainning technique(see file 'HPA_transcriptome_macrophage.xlsx')
79621	HPA database, evidence in protein level		high expression in macrophages identified by immunostainning technique(see file 'HPA_transcriptome_macrophage.xlsx')
79866	HPA database, evidence in protein level		high expression in macrophages identified by immunostainning technique(see file 'HPA_transcriptome_macrophage.xlsx')
8803	HPA database, evidence in protein level		high expression in macrophages identified by immunostainning technique(see file 'HPA_transcriptome_macrophage.xlsx')
29079	HPA database, evidence in protein level		high expression in macrophages identified by immunostainning technique(see file 'HPA_transcriptome_macrophage.xlsx')
83548	HPA database, evidence in protein level		high expression in macrophages identified by immunostainning technique(see file 'HPA_transcriptome_macrophage.xlsx')
3936	HPA database, evidence in protein level		high expression in macrophages identified by immunostainning technique(see file 'HPA_transcriptome_macrophage.xlsx')
83852	HPA database, evidence in protein level		high expression in macrophages identified by immunostainning technique(see file 'HPA_transcriptome_macrophage.xlsx')
79020	HPA database, evidence in protein level		high expression in macrophages identified by immunostainning technique(see file 'HPA_transcriptome_macrophage.xlsx')
64005	HPA database, evidence in protein level		high expression in macrophages identified by immunostainning technique(see file 'HPA_transcriptome_macrophage.xlsx')
64844	HPA database, evidence in protein level		high expression in macrophages identified by immunostainning technique(see file 'HPA_transcriptome_macrophage.xlsx')
10010	HPA database, evidence in protein level		high expression in macrophages identified by immunostainning technique(see file 'HPA_transcriptome_macrophage.xlsx')
84317	HPA database, evidence in protein level		high expression in macrophages identified by immunostainning technique(see file 'HPA_transcriptome_macrophage.xlsx')
56886	HPA database, evidence in protein level		high expression in macrophages identified by immunostainning technique(see file 'HPA_transcriptome_macrophage.xlsx')
10006	HPA database, evidence in protein level		high expression in macrophages identified by immunostainning technique(see file 'HPA_transcriptome_macrophage.xlsx')
27348	HPA database, evidence in protein level		high expression in macrophages identified by immunostainning technique(see file 'HPA_transcriptome_macrophage.xlsx')
1861	HPA database, evidence in protein level		high expression in macrophages identified by immunostainning technique(see file 'HPA_transcriptome_macrophage.xlsx')
9128	HPA database, evidence in protein level		high expression in macrophages identified by immunostainning technique(see file 'HPA_transcriptome_macrophage.xlsx')
54534	HPA database, evidence in protein level		high expression in macrophages identified by immunostainning technique(see file 'HPA_transcriptome_macrophage.xlsx')
116113	HPA database, evidence in protein level		high expression in macrophages identified by immunostainning technique(see file 'HPA_transcriptome_macrophage.xlsx')
89953	HPA database, evidence in protein level		high expression in macrophages identified by immunostainning technique(see file 'HPA_transcriptome_macrophage.xlsx')
3159	HPA database, evidence in protein level		high expression in macrophages identified by immunostainning technique(see file 'HPA_transcriptome_macrophage.xlsx')
10211	HPA database, evidence in protein level		high expression in macrophages identified by immunostainning technique(see file 'HPA_transcriptome_macrophage.xlsx')
5612	HPA database, evidence in protein level		high expression in macrophages identified by immunostainning technique(see file 'HPA_transcriptome_macrophage.xlsx')
4926	HPA database, evidence in protein level		high expression in macrophages identified by immunostainning technique(see file 'HPA_transcriptome_macrophage.xlsx')
8836	HPA database, evidence in protein level		high expression in macrophages identified by immunostainning technique(see file 'HPA_transcriptome_macrophage.xlsx')
834	HPA database, evidence in protein level		high expression in macrophages identified by immunostainning technique(see file 'HPA_transcriptome_macrophage.xlsx')
55142	HPA database, evidence in protein level		high expression in macrophages identified by immunostainning technique(see file 'HPA_transcriptome_macrophage.xlsx')
5330	HPA database, evidence in protein level		high expression in macrophages identified by immunostainning technique(see file 'HPA_transcriptome_macrophage.xlsx')
54816	HPA database, evidence in protein level		high expression in macrophages identified by immunostainning technique(see file 'HPA_transcriptome_macrophage.xlsx')
2644	HPA database, evidence in protein level		high expression in macrophages identified by immunostainning technique(see file 'HPA_transcriptome_macrophage.xlsx')
80745	HPA database, evidence in protein level		high expression in macrophages identified by immunostainning technique(see file 'HPA_transcriptome_macrophage.xlsx')
10097	HPA database, evidence in protein level		high expression in macrophages identified by immunostainning technique(see file 'HPA_transcriptome_macrophage.xlsx')
26509	HPA database, evidence in protein level		high expression in macrophages identified by immunostainning technique(see file 'HPA_transcriptome_macrophage.xlsx')
51063	HPA database, evidence in protein level		high expression in macrophages identified by immunostainning technique(see file 'HPA_transcriptome_macrophage.xlsx')
54529	HPA database, evidence in protein level		high expression in macrophages identified by immunostainning technique(see file 'HPA_transcriptome_macrophage.xlsx')
57337	HPA database, evidence in protein level		high expression in macrophages identified by immunostainning technique(see file 'HPA_transcriptome_macrophage.xlsx')
9728	HPA database, evidence in protein level		high expression in macrophages identified by immunostainning technique(see file 'HPA_transcriptome_macrophage.xlsx')
29766	HPA database, evidence in protein level		high expression in macrophages identified by immunostainning technique(see file 'HPA_transcriptome_macrophage.xlsx')
60490	HPA database, evidence in protein level		high expression in macrophages identified by immunostainning technique(see file 'HPA_transcriptome_macrophage.xlsx')
27163	HPA database, evidence in protein level		high expression in macrophages identified by immunostainning technique(see file 'HPA_transcriptome_macrophage.xlsx')
55589	HPA database, evidence in protein level		high expression in macrophages identified by immunostainning technique(see file 'HPA_transcriptome_macrophage.xlsx')
80144	HPA database, evidence in protein level		high expression in macrophages identified by immunostainning technique(see file 'HPA_transcriptome_macrophage.xlsx')
3033	HPA database, evidence in protein level		high expression in macrophages identified by immunostainning technique(see file 'HPA_transcriptome_macrophage.xlsx')
121512	HPA database, evidence in protein level		high expression in macrophages identified by immunostainning technique(see file 'HPA_transcriptome_macrophage.xlsx')
121441	HPA database, evidence in protein level		high expression in macrophages identified by immunostainning technique(see file 'HPA_transcriptome_macrophage.xlsx')
113675	HPA database, evidence in protein level		high expression in macrophages identified by immunostainning technique(see file 'HPA_transcriptome_macrophage.xlsx')
9815	HPA database, evidence in protein level		high expression in macrophages identified by immunostainning technique(see file 'HPA_transcriptome_macrophage.xlsx')
283537	HPA database, evidence in protein level		high expression in macrophages identified by immunostainning technique(see file 'HPA_transcriptome_macrophage.xlsx')
8562	HPA database, evidence in protein level		high expression in macrophages identified by immunostainning technique(see file 'HPA_transcriptome_macrophage.xlsx')
145482	HPA database, evidence in protein level		high expression in macrophages identified by immunostainning technique(see file 'HPA_transcriptome_macrophage.xlsx')
6938	HPA database, evidence in protein level		high expression in macrophages identified by immunostainning technique(see file 'HPA_transcriptome_macrophage.xlsx')
663	HPA database, evidence in protein level		high expression in macrophages identified by immunostainning technique(see file 'HPA_transcriptome_macrophage.xlsx')
3480	HPA database, evidence in protein level		high expression in macrophages identified by immunostainning technique(see file 'HPA_transcriptome_macrophage.xlsx')
25989	HPA database, evidence in protein level		high expression in macrophages identified by immunostainning technique(see file 'HPA_transcriptome_macrophage.xlsx')
11057	HPA database, evidence in protein level		high expression in macrophages identified by immunostainning technique(see file 'HPA_transcriptome_macrophage.xlsx')
4240	HPA database, evidence in protein level		high expression in macrophages identified by immunostainning technique(see file 'HPA_transcriptome_macrophage.xlsx')
8826	HPA database, evidence in protein level		high expression in macrophages identified by immunostainning technique(see file 'HPA_transcriptome_macrophage.xlsx')
84656	HPA database, evidence in protein level		high expression in macrophages identified by immunostainning technique(see file 'HPA_transcriptome_macrophage.xlsx')
57707	HPA database, evidence in protein level		high expression in macrophages identified by immunostainning technique(see file 'HPA_transcriptome_macrophage.xlsx')
9905	HPA database, evidence in protein level		high expression in macrophages identified by immunostainning technique(see file 'HPA_transcriptome_macrophage.xlsx')
114799	HPA database, evidence in protein level		high expression in macrophages identified by immunostainning technique(see file 'HPA_transcriptome_macrophage.xlsx')
50488	HPA database, evidence in protein level		high expression in macrophages identified by immunostainning technique(see file 'HPA_transcriptome_macrophage.xlsx')
396	HPA database, evidence in protein level		high expression in macrophages identified by immunostainning technique(see file 'HPA_transcriptome_macrophage.xlsx')
8535	HPA database, evidence in protein level		high expression in macrophages identified by immunostainning technique(see file 'HPA_transcriptome_macrophage.xlsx')
91039	HPA database, evidence in protein level		high expression in macrophages identified by immunostainning technique(see file 'HPA_transcriptome_macrophage.xlsx')
150094	HPA database, evidence in protein level		high expression in macrophages identified by immunostainning technique(see file 'HPA_transcriptome_macrophage.xlsx')
11132	HPA database, evidence in protein level		high expression in macrophages identified by immunostainning technique(see file 'HPA_transcriptome_macrophage.xlsx')
55244	HPA database, evidence in protein level		high expression in macrophages identified by immunostainning technique(see file 'HPA_transcriptome_macrophage.xlsx')
23521	HPA database, evidence in protein level		high expression in macrophages identified by immunostainning technique(see file 'HPA_transcriptome_macrophage.xlsx')
51070	HPA database, evidence in protein level		high expression in macrophages identified by immunostainning technique(see file 'HPA_transcriptome_macrophage.xlsx')
5226	HPA database, evidence in protein level		high expression in macrophages identified by immunostainning technique(see file 'HPA_transcriptome_macrophage.xlsx')
55917	HPA database, evidence in protein level		high expression in macrophages identified by immunostainning technique(see file 'HPA_transcriptome_macrophage.xlsx')
57645	HPA database, evidence in protein level		high expression in macrophages identified by immunostainning technique(see file 'HPA_transcriptome_macrophage.xlsx')
4259	HPA database, evidence in protein level		high expression in macrophages identified by immunostainning technique(see file 'HPA_transcriptome_macrophage.xlsx')
26092	HPA database, evidence in protein level		high expression in macrophages identified by immunostainning technique(see file 'HPA_transcriptome_macrophage.xlsx')
57592	HPA database, evidence in protein level		high expression in macrophages identified by immunostainning technique(see file 'HPA_transcriptome_macrophage.xlsx')
54507	HPA database, evidence in protein level		high expression in macrophages identified by immunostainning technique(see file 'HPA_transcriptome_macrophage.xlsx')
23126	HPA database, evidence in protein level		high expression in macrophages identified by immunostainning technique(see file 'HPA_transcriptome_macrophage.xlsx')
11221	HPA database, evidence in protein level		high expression in macrophages identified by immunostainning technique(see file 'HPA_transcriptome_macrophage.xlsx')
23557	HPA database, evidence in protein level		high expression in macrophages identified by immunostainning technique(see file 'HPA_transcriptome_macrophage.xlsx')
25912	HPA database, evidence in protein level		high expression in macrophages identified by immunostainning technique(see file 'HPA_transcriptome_macrophage.xlsx')
3930	HPA database, evidence in protein level		high expression in macrophages identified by immunostainning technique(see file 'HPA_transcriptome_macrophage.xlsx')
27436	HPA database, evidence in protein level		high expression in macrophages identified by immunostainning technique(see file 'HPA_transcriptome_macrophage.xlsx')
23190	HPA database, evidence in protein level		high expression in macrophages identified by immunostainning technique(see file 'HPA_transcriptome_macrophage.xlsx')
79634	HPA database, evidence in protein level		high expression in macrophages identified by immunostainning technique(see file 'HPA_transcriptome_macrophage.xlsx')
80856	HPA database, evidence in protein level		high expression in macrophages identified by immunostainning technique(see file 'HPA_transcriptome_macrophage.xlsx')
130507	HPA database, evidence in protein level		high expression in macrophages identified by immunostainning technique(see file 'HPA_transcriptome_macrophage.xlsx')
79582	HPA database, evidence in protein level		high expression in macrophages identified by immunostainning technique(see file 'HPA_transcriptome_macrophage.xlsx')
54756	HPA database, evidence in protein level		high expression in macrophages identified by immunostainning technique(see file 'HPA_transcriptome_macrophage.xlsx')
6988	HPA database, evidence in protein level		high expression in macrophages identified by immunostainning technique(see file 'HPA_transcriptome_macrophage.xlsx')
51316	HPA database, evidence in protein level		high expression in macrophages identified by immunostainning technique(see file 'HPA_transcriptome_macrophage.xlsx')
57563	HPA database, evidence in protein level		high expression in macrophages identified by immunostainning technique(see file 'HPA_transcriptome_macrophage.xlsx')
83853	HPA database, evidence in protein level		high expression in macrophages identified by immunostainning technique(see file 'HPA_transcriptome_macrophage.xlsx')
10769	HPA database, evidence in protein level		high expression in macrophages identified by immunostainning technique(see file 'HPA_transcriptome_macrophage.xlsx')
5295	HPA database, evidence in protein level		high expression in macrophages identified by immunostainning technique(see file 'HPA_transcriptome_macrophage.xlsx')
81786	HPA database, evidence in protein level		high expression in macrophages identified by immunostainning technique(see file 'HPA_transcriptome_macrophage.xlsx')
54540	HPA database, evidence in protein level		high expression in macrophages identified by immunostainning technique(see file 'HPA_transcriptome_macrophage.xlsx')
4594	HPA database, evidence in protein level		high expression in macrophages identified by immunostainning technique(see file 'HPA_transcriptome_macrophage.xlsx')
51390	HPA database, evidence in protein level		high expression in macrophages identified by immunostainning technique(see file 'HPA_transcriptome_macrophage.xlsx')
57583	HPA database, evidence in protein level		high expression in macrophages identified by immunostainning technique(see file 'HPA_transcriptome_macrophage.xlsx')
4191	HPA database, evidence in protein level		high expression in macrophages identified by immunostainning technique(see file 'HPA_transcriptome_macrophage.xlsx')
64599	HPA database, evidence in protein level		high expression in macrophages identified by immunostainning technique(see file 'HPA_transcriptome_macrophage.xlsx')
9203	HPA database, evidence in protein level		high expression in macrophages identified by immunostainning technique(see file 'HPA_transcriptome_macrophage.xlsx')
1730	HPA database, evidence in protein level		high expression in macrophages identified by immunostainning technique(see file 'HPA_transcriptome_macrophage.xlsx')
6134	HPA database, evidence in protein level		high expression in macrophages identified by immunostainning technique(see file 'HPA_transcriptome_macrophage.xlsx')
526	HPA database, evidence in protein level		high expression in macrophages identified by immunostainning technique(see file 'HPA_transcriptome_macrophage.xlsx')
80005	HPA database, evidence in protein level		high expression in macrophages identified by immunostainning technique(see file 'HPA_transcriptome_macrophage.xlsx')
6867	HPA database, evidence in protein level		high expression in macrophages identified by immunostainning technique(see file 'HPA_transcriptome_macrophage.xlsx')
85481	HPA database, evidence in protein level		high expression in macrophages identified by immunostainning technique(see file 'HPA_transcriptome_macrophage.xlsx')
2746	HPA database, evidence in protein level		high expression in macrophages identified by immunostainning technique(see file 'HPA_transcriptome_macrophage.xlsx')
84280	HPA database, evidence in protein level		high expression in macrophages identified by immunostainning technique(see file 'HPA_transcriptome_macrophage.xlsx')
55004	HPA database, evidence in protein level		high expression in macrophages identified by immunostainning technique(see file 'HPA_transcriptome_macrophage.xlsx')
4253	HPA database, evidence in protein level		high expression in macrophages identified by immunostainning technique(see file 'HPA_transcriptome_macrophage.xlsx')
3606	HPA database, evidence in protein level		high expression in macrophages identified by immunostainning technique(see file 'HPA_transcriptome_macrophage.xlsx')
9871	HPA database, evidence in protein level		high expression in macrophages identified by immunostainning technique(see file 'HPA_transcriptome_macrophage.xlsx')
55768	HPA database, evidence in protein level		high expression in macrophages identified by immunostainning technique(see file 'HPA_transcriptome_macrophage.xlsx')
196463	HPA database, evidence in protein level		high expression in macrophages identified by immunostainning technique(see file 'HPA_transcriptome_macrophage.xlsx')
22982	HPA database, evidence in protein level		high expression in macrophages identified by immunostainning technique(see file 'HPA_transcriptome_macrophage.xlsx')
2059	HPA database, evidence in protein level		high expression in macrophages identified by immunostainning technique(see file 'HPA_transcriptome_macrophage.xlsx')
4306	HPA database, evidence in protein level		high expression in macrophages identified by immunostainning technique(see file 'HPA_transcriptome_macrophage.xlsx')
253635	HPA database, evidence in protein level		high expression in macrophages identified by immunostainning technique(see file 'HPA_transcriptome_macrophage.xlsx')
498	HPA database, evidence in protein level		high expression in macrophages identified by immunostainning technique(see file 'HPA_transcriptome_macrophage.xlsx')
134359	HPA database, evidence in protein level		high expression in macrophages identified by immunostainning technique(see file 'HPA_transcriptome_macrophage.xlsx')
5213	HPA database, evidence in protein level		high expression in macrophages identified by immunostainning technique(see file 'HPA_transcriptome_macrophage.xlsx')
160897	HPA database, evidence in protein level		high expression in macrophages identified by immunostainning technique(see file 'HPA_transcriptome_macrophage.xlsx')
5884	HPA database, evidence in protein level		high expression in macrophages identified by immunostainning technique(see file 'HPA_transcriptome_macrophage.xlsx')
9425	HPA database, evidence in protein level		high expression in macrophages identified by immunostainning technique(see file 'HPA_transcriptome_macrophage.xlsx')
1601	HPA database, evidence in protein level		high expression in macrophages identified by immunostainning technique(see file 'HPA_transcriptome_macrophage.xlsx')
10018	HPA database, evidence in protein level		high expression in macrophages identified by immunostainning technique(see file 'HPA_transcriptome_macrophage.xlsx')
154043	HPA database, evidence in protein level		high expression in macrophages identified by immunostainning technique(see file 'HPA_transcriptome_macrophage.xlsx')
124540	HPA database, evidence in protein level		high expression in macrophages identified by immunostainning technique(see file 'HPA_transcriptome_macrophage.xlsx')
84959	HPA database, evidence in protein level		high expression in macrophages identified by immunostainning technique(see file 'HPA_transcriptome_macrophage.xlsx')
388650	HPA database, evidence in protein level		high expression in macrophages identified by immunostainning technique(see file 'HPA_transcriptome_macrophage.xlsx')
1525	HPA database, evidence in protein level		high expression in macrophages identified by immunostainning technique(see file 'HPA_transcriptome_macrophage.xlsx')
65258	HPA database, evidence in protein level		high expression in macrophages identified by immunostainning technique(see file 'HPA_transcriptome_macrophage.xlsx')
221264	HPA database, evidence in protein level		high expression in macrophages identified by immunostainning technique(see file 'HPA_transcriptome_macrophage.xlsx')
55529	HPA database, evidence in protein level		high expression in macrophages identified by immunostainning technique(see file 'HPA_transcriptome_macrophage.xlsx')
51633	HPA database, evidence in protein level		high expression in macrophages identified by immunostainning technique(see file 'HPA_transcriptome_macrophage.xlsx')
112495	HPA database, evidence in protein level		high expression in macrophages identified by immunostainning technique(see file 'HPA_transcriptome_macrophage.xlsx')
29761	HPA database, evidence in protein level		high expression in macrophages identified by immunostainning technique(see file 'HPA_transcriptome_macrophage.xlsx')
8324	HPA database, evidence in protein level		high expression in macrophages identified by immunostainning technique(see file 'HPA_transcriptome_macrophage.xlsx')
90550	HPA database, evidence in protein level		high expression in macrophages identified by immunostainning technique(see file 'HPA_transcriptome_macrophage.xlsx')
7381	HPA database, evidence in protein level		high expression in macrophages identified by immunostainning technique(see file 'HPA_transcriptome_macrophage.xlsx')
9246	HPA database, evidence in protein level		high expression in macrophages identified by immunostainning technique(see file 'HPA_transcriptome_macrophage.xlsx')
25921	HPA database, evidence in protein level		high expression in macrophages identified by immunostainning technique(see file 'HPA_transcriptome_macrophage.xlsx')
9530	HPA database, evidence in protein level		high expression in macrophages identified by immunostainning technique(see file 'HPA_transcriptome_macrophage.xlsx')
115416	HPA database, evidence in protein level		high expression in macrophages identified by immunostainning technique(see file 'HPA_transcriptome_macrophage.xlsx')
7862	HPA database, evidence in protein level		high expression in macrophages identified by immunostainning technique(see file 'HPA_transcriptome_macrophage.xlsx')
8321	HPA database, evidence in protein level		high expression in macrophages identified by immunostainning technique(see file 'HPA_transcriptome_macrophage.xlsx')
3772	HPA database, evidence in protein level		high expression in macrophages identified by immunostainning technique(see file 'HPA_transcriptome_macrophage.xlsx')
4599	HPA database, evidence in protein level		high expression in macrophages identified by immunostainning technique(see file 'HPA_transcriptome_macrophage.xlsx')
124565	HPA database, evidence in protein level		high expression in macrophages identified by immunostainning technique(see file 'HPA_transcriptome_macrophage.xlsx')
203197	HPA database, evidence in protein level		high expression in macrophages identified by immunostainning technique(see file 'HPA_transcriptome_macrophage.xlsx')
127281	HPA database, evidence in protein level		high expression in macrophages identified by immunostainning technique(see file 'HPA_transcriptome_macrophage.xlsx')
199221	HPA database, evidence in protein level		high expression in macrophages identified by immunostainning technique(see file 'HPA_transcriptome_macrophage.xlsx')
10163	HPA database, evidence in protein level		high expression in macrophages identified by immunostainning technique(see file 'HPA_transcriptome_macrophage.xlsx')
9669	HPA database, evidence in protein level		high expression in macrophages identified by immunostainning technique(see file 'HPA_transcriptome_macrophage.xlsx')
54935	HPA database, evidence in protein level		high expression in macrophages identified by immunostainning technique(see file 'HPA_transcriptome_macrophage.xlsx')
4720	HPA database, evidence in protein level		high expression in macrophages identified by immunostainning technique(see file 'HPA_transcriptome_macrophage.xlsx')
3141	HPA database, evidence in protein level		high expression in macrophages identified by immunostainning technique(see file 'HPA_transcriptome_macrophage.xlsx')
83440	HPA database, evidence in protein level		high expression in macrophages identified by immunostainning technique(see file 'HPA_transcriptome_macrophage.xlsx')
51706	HPA database, evidence in protein level		high expression in macrophages identified by immunostainning technique(see file 'HPA_transcriptome_macrophage.xlsx')
5692	HPA database, evidence in protein level		high expression in macrophages identified by immunostainning technique(see file 'HPA_transcriptome_macrophage.xlsx')
267	HPA database, evidence in protein level		high expression in macrophages identified by immunostainning technique(see file 'HPA_transcriptome_macrophage.xlsx')
84303	HPA database, evidence in protein level		high expression in macrophages identified by immunostainning technique(see file 'HPA_transcriptome_macrophage.xlsx')
10020	HPA database, evidence in protein level		high expression in macrophages identified by immunostainning technique(see file 'HPA_transcriptome_macrophage.xlsx')
23308	HPA database, evidence in protein level		high expression in macrophages identified by immunostainning technique(see file 'HPA_transcriptome_macrophage.xlsx')
23387	HPA database, evidence in protein level		high expression in macrophages identified by immunostainning technique(see file 'HPA_transcriptome_macrophage.xlsx')
26097	HPA database, evidence in protein level		high expression in macrophages identified by immunostainning technique(see file 'HPA_transcriptome_macrophage.xlsx')
3101	HPA database, evidence in protein level		high expression in macrophages identified by immunostainning technique(see file 'HPA_transcriptome_macrophage.xlsx')
1857	HPA database, evidence in protein level		high expression in macrophages identified by immunostainning technique(see file 'HPA_transcriptome_macrophage.xlsx')
93210	HPA database, evidence in protein level		high expression in macrophages identified by immunostainning technique(see file 'HPA_transcriptome_macrophage.xlsx')
84447	HPA database, evidence in protein level		high expression in macrophages identified by immunostainning technique(see file 'HPA_transcriptome_macrophage.xlsx')
7542	HPA database, evidence in protein level		high expression in macrophages identified by immunostainning technique(see file 'HPA_transcriptome_macrophage.xlsx')
8613	HPA database, evidence in protein level		high expression in macrophages identified by immunostainning technique(see file 'HPA_transcriptome_macrophage.xlsx')
57190	HPA database, evidence in protein level		high expression in macrophages identified by immunostainning technique(see file 'HPA_transcriptome_macrophage.xlsx')
114803	HPA database, evidence in protein level		high expression in macrophages identified by immunostainning technique(see file 'HPA_transcriptome_macrophage.xlsx')
23385	HPA database, evidence in protein level		high expression in macrophages identified by immunostainning technique(see file 'HPA_transcriptome_macrophage.xlsx')
51278	HPA database, evidence in protein level		high expression in macrophages identified by immunostainning technique(see file 'HPA_transcriptome_macrophage.xlsx')
9214	HPA database, evidence in protein level		high expression in macrophages identified by immunostainning technique(see file 'HPA_transcriptome_macrophage.xlsx')
5284	HPA database, evidence in protein level		high expression in macrophages identified by immunostainning technique(see file 'HPA_transcriptome_macrophage.xlsx')
5194	HPA database, evidence in protein level		high expression in macrophages identified by immunostainning technique(see file 'HPA_transcriptome_macrophage.xlsx')
80304	HPA database, evidence in protein level		high expression in macrophages identified by immunostainning technique(see file 'HPA_transcriptome_macrophage.xlsx')
115677	HPA database, evidence in protein level		high expression in macrophages identified by immunostainning technique(see file 'HPA_transcriptome_macrophage.xlsx')
56916	HPA database, evidence in protein level		high expression in macrophages identified by immunostainning technique(see file 'HPA_transcriptome_macrophage.xlsx')
10602	HPA database, evidence in protein level		high expression in macrophages identified by immunostainning technique(see file 'HPA_transcriptome_macrophage.xlsx')
6282	HPA database, evidence in protein level		high expression in macrophages identified by immunostainning technique(see file 'HPA_transcriptome_macrophage.xlsx')
6280	HPA database, evidence in protein level		high expression in macrophages identified by immunostainning technique(see file 'HPA_transcriptome_macrophage.xlsx')
317649	HPA database, evidence in protein level		high expression in macrophages identified by immunostainning technique(see file 'HPA_transcriptome_macrophage.xlsx')
10109	HPA database, evidence in protein level		high expression in macrophages identified by immunostainning technique(see file 'HPA_transcriptome_macrophage.xlsx')
7203	HPA database, evidence in protein level		high expression in macrophages identified by immunostainning technique(see file 'HPA_transcriptome_macrophage.xlsx')
57703	HPA database, evidence in protein level		high expression in macrophages identified by immunostainning technique(see file 'HPA_transcriptome_macrophage.xlsx')
4332	HPA database, evidence in protein level		high expression in macrophages identified by immunostainning technique(see file 'HPA_transcriptome_macrophage.xlsx')
84343	HPA database, evidence in protein level		high expression in macrophages identified by immunostainning technique(see file 'HPA_transcriptome_macrophage.xlsx')
11073	HPA database, evidence in protein level		high expression in macrophages identified by immunostainning technique(see file 'HPA_transcriptome_macrophage.xlsx')
6259	HPA database, evidence in protein level		high expression in macrophages identified by immunostainning technique(see file 'HPA_transcriptome_macrophage.xlsx')
349565	HPA database, evidence in protein level		high expression in macrophages identified by immunostainning technique(see file 'HPA_transcriptome_macrophage.xlsx')
59343	HPA database, evidence in protein level		high expression in macrophages identified by immunostainning technique(see file 'HPA_transcriptome_macrophage.xlsx')
5580	HPA database, evidence in protein level		high expression in macrophages identified by immunostainning technique(see file 'HPA_transcriptome_macrophage.xlsx')
79982	HPA database, evidence in protein level		high expression in macrophages identified by immunostainning technique(see file 'HPA_transcriptome_macrophage.xlsx')
84126	HPA database, evidence in protein level		high expression in macrophages identified by immunostainning technique(see file 'HPA_transcriptome_macrophage.xlsx')
4486	HPA database, evidence in protein level		high expression in macrophages identified by immunostainning technique(see file 'HPA_transcriptome_macrophage.xlsx')
6059	HPA database, evidence in protein level		high expression in macrophages identified by immunostainning technique(see file 'HPA_transcriptome_macrophage.xlsx')
64167	HPA database, evidence in protein level		high expression in macrophages identified by immunostainning technique(see file 'HPA_transcriptome_macrophage.xlsx')
285761	HPA database, evidence in protein level		high expression in macrophages identified by immunostainning technique(see file 'HPA_transcriptome_macrophage.xlsx')
55568	HPA database, evidence in protein level		high expression in macrophages identified by immunostainning technique(see file 'HPA_transcriptome_macrophage.xlsx')
1508	HPA database, evidence in protein level		high expression in macrophages identified by immunostainning technique(see file 'HPA_transcriptome_macrophage.xlsx')
23353	HPA database, evidence in protein level		high expression in macrophages identified by immunostainning technique(see file 'HPA_transcriptome_macrophage.xlsx')
7534	HPA database, evidence in protein level		high expression in macrophages identified by immunostainning technique(see file 'HPA_transcriptome_macrophage.xlsx')
11168	HPA database, evidence in protein level		high expression in macrophages identified by immunostainning technique(see file 'HPA_transcriptome_macrophage.xlsx')
6850	HPA database, evidence in protein level		high expression in macrophages identified by immunostainning technique(see file 'HPA_transcriptome_macrophage.xlsx')
138050	HPA database, evidence in protein level		high expression in macrophages identified by immunostainning technique(see file 'HPA_transcriptome_macrophage.xlsx')
203286	HPA database, evidence in protein level		high expression in macrophages identified by immunostainning technique(see file 'HPA_transcriptome_macrophage.xlsx')
84270	HPA database, evidence in protein level		high expression in macrophages identified by immunostainning technique(see file 'HPA_transcriptome_macrophage.xlsx')
538	HPA database, evidence in protein level		high expression in macrophages identified by immunostainning technique(see file 'HPA_transcriptome_macrophage.xlsx')
360	HPA database, evidence in protein level		high expression in macrophages identified by immunostainning technique(see file 'HPA_transcriptome_macrophage.xlsx')
143279	HPA database, evidence in protein level		high expression in macrophages identified by immunostainning technique(see file 'HPA_transcriptome_macrophage.xlsx')
10935	HPA database, evidence in protein level		high expression in macrophages identified by immunostainning technique(see file 'HPA_transcriptome_macrophage.xlsx')
5702	HPA database, evidence in protein level		high expression in macrophages identified by immunostainning technique(see file 'HPA_transcriptome_macrophage.xlsx')
119032	HPA database, evidence in protein level		high expression in macrophages identified by immunostainning technique(see file 'HPA_transcriptome_macrophage.xlsx')
119504	HPA database, evidence in protein level		high expression in macrophages identified by immunostainning technique(see file 'HPA_transcriptome_macrophage.xlsx')
1200	HPA database, evidence in protein level		high expression in macrophages identified by immunostainning technique(see file 'HPA_transcriptome_macrophage.xlsx')
159195	HPA database, evidence in protein level		high expression in macrophages identified by immunostainning technique(see file 'HPA_transcriptome_macrophage.xlsx')
5271	HPA database, evidence in protein level		high expression in macrophages identified by immunostainning technique(see file 'HPA_transcriptome_macrophage.xlsx')
27018	HPA database, evidence in protein level		high expression in macrophages identified by immunostainning technique(see file 'HPA_transcriptome_macrophage.xlsx')
144100	HPA database, evidence in protein level		high expression in macrophages identified by immunostainning technique(see file 'HPA_transcriptome_macrophage.xlsx')
164	HPA database, evidence in protein level		high expression in macrophages identified by immunostainning technique(see file 'HPA_transcriptome_macrophage.xlsx')
89927	HPA database, evidence in protein level		high expression in macrophages identified by immunostainning technique(see file 'HPA_transcriptome_macrophage.xlsx')
4665	HPA database, evidence in protein level		high expression in macrophages identified by immunostainning technique(see file 'HPA_transcriptome_macrophage.xlsx')
219988	HPA database, evidence in protein level		high expression in macrophages identified by immunostainning technique(see file 'HPA_transcriptome_macrophage.xlsx')
7529	HPA database, evidence in protein level		high expression in macrophages identified by immunostainning technique(see file 'HPA_transcriptome_macrophage.xlsx')
4088	HPA database, evidence in protein level		high expression in macrophages identified by immunostainning technique(see file 'HPA_transcriptome_macrophage.xlsx')
91433	HPA database, evidence in protein level		high expression in macrophages identified by immunostainning technique(see file 'HPA_transcriptome_macrophage.xlsx')
64400	HPA database, evidence in protein level		high expression in macrophages identified by immunostainning technique(see file 'HPA_transcriptome_macrophage.xlsx')
2923	HPA database, evidence in protein level		high expression in macrophages identified by immunostainning technique(see file 'HPA_transcriptome_macrophage.xlsx')
81605	HPA database, evidence in protein level		high expression in macrophages identified by immunostainning technique(see file 'HPA_transcriptome_macrophage.xlsx')
79170	HPA database, evidence in protein level		high expression in macrophages identified by immunostainning technique(see file 'HPA_transcriptome_macrophage.xlsx')
257160	HPA database, evidence in protein level		high expression in macrophages identified by immunostainning technique(see file 'HPA_transcriptome_macrophage.xlsx')
125058	HPA database, evidence in protein level		high expression in macrophages identified by immunostainning technique(see file 'HPA_transcriptome_macrophage.xlsx')
6786	HPA database, evidence in protein level		high expression in macrophages identified by immunostainning technique(see file 'HPA_transcriptome_macrophage.xlsx')
79001	HPA database, evidence in protein level		high expression in macrophages identified by immunostainning technique(see file 'HPA_transcriptome_macrophage.xlsx')
29123	HPA database, evidence in protein level		high expression in macrophages identified by immunostainning technique(see file 'HPA_transcriptome_macrophage.xlsx')
7846	HPA database, evidence in protein level		high expression in macrophages identified by immunostainning technique(see file 'HPA_transcriptome_macrophage.xlsx')
2819	HPA database, evidence in protein level		high expression in macrophages identified by immunostainning technique(see file 'HPA_transcriptome_macrophage.xlsx')
1613	HPA database, evidence in protein level		high expression in macrophages identified by immunostainning technique(see file 'HPA_transcriptome_macrophage.xlsx')
1938	HPA database, evidence in protein level		high expression in macrophages identified by immunostainning technique(see file 'HPA_transcriptome_macrophage.xlsx')
84926	HPA database, evidence in protein level		high expression in macrophages identified by immunostainning technique(see file 'HPA_transcriptome_macrophage.xlsx')
1877	HPA database, evidence in protein level		high expression in macrophages identified by immunostainning technique(see file 'HPA_transcriptome_macrophage.xlsx')
55048	HPA database, evidence in protein level		high expression in macrophages identified by immunostainning technique(see file 'HPA_transcriptome_macrophage.xlsx')
3921	HPA database, evidence in protein level		high expression in macrophages identified by immunostainning technique(see file 'HPA_transcriptome_macrophage.xlsx')
5871	HPA database, evidence in protein level		high expression in macrophages identified by immunostainning technique(see file 'HPA_transcriptome_macrophage.xlsx')
283234	HPA database, evidence in protein level		high expression in macrophages identified by immunostainning technique(see file 'HPA_transcriptome_macrophage.xlsx')
84309	HPA database, evidence in protein level		high expression in macrophages identified by immunostainning technique(see file 'HPA_transcriptome_macrophage.xlsx')
8290	HPA database, evidence in protein level		high expression in macrophages identified by immunostainning technique(see file 'HPA_transcriptome_macrophage.xlsx')
54541	HPA database, evidence in protein level		high expression in macrophages identified by immunostainning technique(see file 'HPA_transcriptome_macrophage.xlsx')
132158	HPA database, evidence in protein level		high expression in macrophages identified by immunostainning technique(see file 'HPA_transcriptome_macrophage.xlsx')
11259	HPA database, evidence in protein level		high expression in macrophages identified by immunostainning technique(see file 'HPA_transcriptome_macrophage.xlsx')
1841	HPA database, evidence in protein level		high expression in macrophages identified by immunostainning technique(see file 'HPA_transcriptome_macrophage.xlsx')
6890	HPA database, evidence in protein level		high expression in macrophages identified by immunostainning technique(see file 'HPA_transcriptome_macrophage.xlsx')
347735	HPA database, evidence in protein level		high expression in macrophages identified by immunostainning technique(see file 'HPA_transcriptome_macrophage.xlsx')
79089	HPA database, evidence in protein level		high expression in macrophages identified by immunostainning technique(see file 'HPA_transcriptome_macrophage.xlsx')
8313	HPA database, evidence in protein level		high expression in macrophages identified by immunostainning technique(see file 'HPA_transcriptome_macrophage.xlsx')
753	HPA database, evidence in protein level		high expression in macrophages identified by immunostainning technique(see file 'HPA_transcriptome_macrophage.xlsx')
54910	HPA database, evidence in protein level		high expression in macrophages identified by immunostainning technique(see file 'HPA_transcriptome_macrophage.xlsx')
123355	HPA database, evidence in protein level		high expression in macrophages identified by immunostainning technique(see file 'HPA_transcriptome_macrophage.xlsx')
57507	HPA database, evidence in protein level		high expression in macrophages identified by immunostainning technique(see file 'HPA_transcriptome_macrophage.xlsx')
3965	HPA database, evidence in protein level		high expression in macrophages identified by immunostainning technique(see file 'HPA_transcriptome_macrophage.xlsx')
521	HPA database, evidence in protein level		high expression in macrophages identified by immunostainning technique(see file 'HPA_transcriptome_macrophage.xlsx')
4204	HPA database, evidence in protein level		high expression in macrophages identified by immunostainning technique(see file 'HPA_transcriptome_macrophage.xlsx')
440353	HPA database, evidence in protein level		high expression in macrophages identified by immunostainning technique(see file 'HPA_transcriptome_macrophage.xlsx')
23117	HPA database, evidence in protein level		high expression in macrophages identified by immunostainning technique(see file 'HPA_transcriptome_macrophage.xlsx')
200894	HPA database, evidence in protein level		high expression in macrophages identified by immunostainning technique(see file 'HPA_transcriptome_macrophage.xlsx')
83877	HPA database, evidence in protein level		high expression in macrophages identified by immunostainning technique(see file 'HPA_transcriptome_macrophage.xlsx')
1880	HPA database, evidence in protein level		high expression in macrophages identified by immunostainning technique(see file 'HPA_transcriptome_macrophage.xlsx')
83985	HPA database, evidence in protein level		high expression in macrophages identified by immunostainning technique(see file 'HPA_transcriptome_macrophage.xlsx')
8460	HPA database, evidence in protein level		high expression in macrophages identified by immunostainning technique(see file 'HPA_transcriptome_macrophage.xlsx')
7532	HPA database, evidence in protein level		high expression in macrophages identified by immunostainning technique(see file 'HPA_transcriptome_macrophage.xlsx')
201931	HPA database, evidence in protein level		high expression in macrophages identified by immunostainning technique(see file 'HPA_transcriptome_macrophage.xlsx')
2720	HPA database, evidence in protein level		high expression in macrophages identified by immunostainning technique(see file 'HPA_transcriptome_macrophage.xlsx')
9482	HPA database, evidence in protein level		high expression in macrophages identified by immunostainning technique(see file 'HPA_transcriptome_macrophage.xlsx')
80305	HPA database, evidence in protein level		high expression in macrophages identified by immunostainning technique(see file 'HPA_transcriptome_macrophage.xlsx')
5429	HPA database, evidence in protein level		high expression in macrophages identified by immunostainning technique(see file 'HPA_transcriptome_macrophage.xlsx')
2850	HPA database, evidence in protein level		high expression in macrophages identified by immunostainning technique(see file 'HPA_transcriptome_macrophage.xlsx')
11236	HPA database, evidence in protein level		high expression in macrophages identified by immunostainning technique(see file 'HPA_transcriptome_macrophage.xlsx')
2941	HPA database, evidence in protein level		high expression in macrophages identified by immunostainning technique(see file 'HPA_transcriptome_macrophage.xlsx')
29071	HPA database, evidence in protein level		high expression in macrophages identified by immunostainning technique(see file 'HPA_transcriptome_macrophage.xlsx')
81603	HPA database, evidence in protein level		high expression in macrophages identified by immunostainning technique(see file 'HPA_transcriptome_macrophage.xlsx')
2548	HPA database, evidence in protein level		high expression in macrophages identified by immunostainning technique(see file 'HPA_transcriptome_macrophage.xlsx')
50515	HPA database, evidence in protein level		high expression in macrophages identified by immunostainning technique(see file 'HPA_transcriptome_macrophage.xlsx')
5734	HPA database, evidence in protein level		high expression in macrophages identified by immunostainning technique(see file 'HPA_transcriptome_macrophage.xlsx')
10465	HPA database, evidence in protein level		high expression in macrophages identified by immunostainning technique(see file 'HPA_transcriptome_macrophage.xlsx')
10201	HPA database, evidence in protein level		high expression in macrophages identified by immunostainning technique(see file 'HPA_transcriptome_macrophage.xlsx')
54205	HPA database, evidence in protein level		high expression in macrophages identified by immunostainning technique(see file 'HPA_transcriptome_macrophage.xlsx')
7690	HPA database, evidence in protein level		high expression in macrophages identified by immunostainning technique(see file 'HPA_transcriptome_macrophage.xlsx')
112858	HPA database, evidence in protein level		high expression in macrophages identified by immunostainning technique(see file 'HPA_transcriptome_macrophage.xlsx')
8801	HPA database, evidence in protein level		high expression in macrophages identified by immunostainning technique(see file 'HPA_transcriptome_macrophage.xlsx')
1657	HPA database, evidence in protein level		high expression in macrophages identified by immunostainning technique(see file 'HPA_transcriptome_macrophage.xlsx')
51162	HPA database, evidence in protein level		high expression in macrophages identified by immunostainning technique(see file 'HPA_transcriptome_macrophage.xlsx')
4615	HPA database, evidence in protein level		high expression in macrophages identified by immunostainning technique(see file 'HPA_transcriptome_macrophage.xlsx')
10800	HPA database, evidence in protein level		high expression in macrophages identified by immunostainning technique(see file 'HPA_transcriptome_macrophage.xlsx')
1163	HPA database, evidence in protein level		high expression in macrophages identified by immunostainning technique(see file 'HPA_transcriptome_macrophage.xlsx')
2804	HPA database, evidence in protein level		high expression in macrophages identified by immunostainning technique(see file 'HPA_transcriptome_macrophage.xlsx')
4296	HPA database, evidence in protein level		high expression in macrophages identified by immunostainning technique(see file 'HPA_transcriptome_macrophage.xlsx')
254102	HPA database, evidence in protein level		high expression in macrophages identified by immunostainning technique(see file 'HPA_transcriptome_macrophage.xlsx')
26472	HPA database, evidence in protein level		high expression in macrophages identified by immunostainning technique(see file 'HPA_transcriptome_macrophage.xlsx')
155465	HPA database, evidence in protein level		high expression in macrophages identified by immunostainning technique(see file 'HPA_transcriptome_macrophage.xlsx')
257364	HPA database, evidence in protein level		high expression in macrophages identified by immunostainning technique(see file 'HPA_transcriptome_macrophage.xlsx')
51134	HPA database, evidence in protein level		high expression in macrophages identified by immunostainning technique(see file 'HPA_transcriptome_macrophage.xlsx')
9986	HPA database, evidence in protein level		high expression in macrophages identified by immunostainning technique(see file 'HPA_transcriptome_macrophage.xlsx')
80835	HPA database, evidence in protein level		high expression in macrophages identified by immunostainning technique(see file 'HPA_transcriptome_macrophage.xlsx')
27333	HPA database, evidence in protein level		high expression in macrophages identified by immunostainning technique(see file 'HPA_transcriptome_macrophage.xlsx')
253827	HPA database, evidence in protein level		high expression in macrophages identified by immunostainning technique(see file 'HPA_transcriptome_macrophage.xlsx')
201627	HPA database, evidence in protein level		high expression in macrophages identified by immunostainning technique(see file 'HPA_transcriptome_macrophage.xlsx')
201626	HPA database, evidence in protein level		high expression in macrophages identified by immunostainning technique(see file 'HPA_transcriptome_macrophage.xlsx')
170506	HPA database, evidence in protein level		high expression in macrophages identified by immunostainning technique(see file 'HPA_transcriptome_macrophage.xlsx')
56945	HPA database, evidence in protein level		high expression in macrophages identified by immunostainning technique(see file 'HPA_transcriptome_macrophage.xlsx')
5708	HPA database, evidence in protein level		high expression in macrophages identified by immunostainning technique(see file 'HPA_transcriptome_macrophage.xlsx')
392	HPA database, evidence in protein level		high expression in macrophages identified by immunostainning technique(see file 'HPA_transcriptome_macrophage.xlsx')
56674	HPA database, evidence in protein level		high expression in macrophages identified by immunostainning technique(see file 'HPA_transcriptome_macrophage.xlsx')
285598	HPA database, evidence in protein level		high expression in macrophages identified by immunostainning technique(see file 'HPA_transcriptome_macrophage.xlsx')
6199	HPA database, evidence in protein level		high expression in macrophages identified by immunostainning technique(see file 'HPA_transcriptome_macrophage.xlsx')
340481	HPA database, evidence in protein level		high expression in macrophages identified by immunostainning technique(see file 'HPA_transcriptome_macrophage.xlsx')
55346	HPA database, evidence in protein level		high expression in macrophages identified by immunostainning technique(see file 'HPA_transcriptome_macrophage.xlsx')
51379	HPA database, evidence in protein level		high expression in macrophages identified by immunostainning technique(see file 'HPA_transcriptome_macrophage.xlsx')
1196	HPA database, evidence in protein level		high expression in macrophages identified by immunostainning technique(see file 'HPA_transcriptome_macrophage.xlsx')
653583	HPA database, evidence in protein level		high expression in macrophages identified by immunostainning technique(see file 'HPA_transcriptome_macrophage.xlsx')
29952	HPA database, evidence in protein level		high expression in macrophages identified by immunostainning technique(see file 'HPA_transcriptome_macrophage.xlsx')
6197	HPA database, evidence in protein level		high expression in macrophages identified by immunostainning technique(see file 'HPA_transcriptome_macrophage.xlsx')
219285	HPA database, evidence in protein level		high expression in macrophages identified by immunostainning technique(see file 'HPA_transcriptome_macrophage.xlsx')
122970	HPA database, evidence in protein level		high expression in macrophages identified by immunostainning technique(see file 'HPA_transcriptome_macrophage.xlsx')
497661	HPA database, evidence in protein level		high expression in macrophages identified by immunostainning technique(see file 'HPA_transcriptome_macrophage.xlsx')
54943	HPA database, evidence in protein level		high expression in macrophages identified by immunostainning technique(see file 'HPA_transcriptome_macrophage.xlsx')
9772	HPA database, evidence in protein level		high expression in macrophages identified by immunostainning technique(see file 'HPA_transcriptome_macrophage.xlsx')
2314	HPA database, evidence in protein level		high expression in macrophages identified by immunostainning technique(see file 'HPA_transcriptome_macrophage.xlsx')
3615	HPA database, evidence in protein level		high expression in macrophages identified by immunostainning technique(see file 'HPA_transcriptome_macrophage.xlsx')
5339	HPA database, evidence in protein level		high expression in macrophages identified by immunostainning technique(see file 'HPA_transcriptome_macrophage.xlsx')
4351	HPA database, evidence in protein level		high expression in macrophages identified by immunostainning technique(see file 'HPA_transcriptome_macrophage.xlsx')
135932	HPA database, evidence in protein level		high expression in macrophages identified by immunostainning technique(see file 'HPA_transcriptome_macrophage.xlsx')
5781	HPA database, evidence in protein level		high expression in macrophages identified by immunostainning technique(see file 'HPA_transcriptome_macrophage.xlsx')
3119	HPA database, evidence in protein level		high expression in macrophages identified by immunostainning technique(see file 'HPA_transcriptome_macrophage.xlsx')
4261	HPA database, evidence in protein level		high expression in macrophages identified by immunostainning technique(see file 'HPA_transcriptome_macrophage.xlsx')
23580	HPA database, evidence in protein level		high expression in macrophages identified by immunostainning technique(see file 'HPA_transcriptome_macrophage.xlsx')
91523	HPA database, evidence in protein level		high expression in macrophages identified by immunostainning technique(see file 'HPA_transcriptome_macrophage.xlsx')
2307	HPA database, evidence in protein level		high expression in macrophages identified by immunostainning technique(see file 'HPA_transcriptome_macrophage.xlsx')
10194	HPA database, evidence in protein level		high expression in macrophages identified by immunostainning technique(see file 'HPA_transcriptome_macrophage.xlsx')
55785	HPA database, evidence in protein level		high expression in macrophages identified by immunostainning technique(see file 'HPA_transcriptome_macrophage.xlsx')
120103	HPA database, evidence in protein level		high expression in macrophages identified by immunostainning technique(see file 'HPA_transcriptome_macrophage.xlsx')
143503	HPA database, evidence in protein level		high expression in macrophages identified by immunostainning technique(see file 'HPA_transcriptome_macrophage.xlsx')
255252	HPA database, evidence in protein level		high expression in macrophages identified by immunostainning technique(see file 'HPA_transcriptome_macrophage.xlsx')
1129	HPA database, evidence in protein level		high expression in macrophages identified by immunostainning technique(see file 'HPA_transcriptome_macrophage.xlsx')
64219	HPA database, evidence in protein level		high expression in macrophages identified by immunostainning technique(see file 'HPA_transcriptome_macrophage.xlsx')
6448	HPA database, evidence in protein level		high expression in macrophages identified by immunostainning technique(see file 'HPA_transcriptome_macrophage.xlsx')
205428	HPA database, evidence in protein level		high expression in macrophages identified by immunostainning technique(see file 'HPA_transcriptome_macrophage.xlsx')
768211	HPA database, evidence in protein level		high expression in macrophages identified by immunostainning technique(see file 'HPA_transcriptome_macrophage.xlsx')
64963	HPA database, evidence in protein level		high expression in macrophages identified by immunostainning technique(see file 'HPA_transcriptome_macrophage.xlsx')
55228	HPA database, evidence in protein level		high expression in macrophages identified by immunostainning technique(see file 'HPA_transcriptome_macrophage.xlsx')
11022	HPA database, evidence in protein level		high expression in macrophages identified by immunostainning technique(see file 'HPA_transcriptome_macrophage.xlsx')
9798	HPA database, evidence in protein level		high expression in macrophages identified by immunostainning technique(see file 'HPA_transcriptome_macrophage.xlsx')
51329	HPA database, evidence in protein level		high expression in macrophages identified by immunostainning technique(see file 'HPA_transcriptome_macrophage.xlsx')
55137	HPA database, evidence in protein level		high expression in macrophages identified by immunostainning technique(see file 'HPA_transcriptome_macrophage.xlsx')
51218	HPA database, evidence in protein level		high expression in macrophages identified by immunostainning technique(see file 'HPA_transcriptome_macrophage.xlsx')
22906	HPA database, evidence in protein level		high expression in macrophages identified by immunostainning technique(see file 'HPA_transcriptome_macrophage.xlsx')
302	HPA database, evidence in protein level		high expression in macrophages identified by immunostainning technique(see file 'HPA_transcriptome_macrophage.xlsx')
8241	HPA database, evidence in protein level		high expression in macrophages identified by immunostainning technique(see file 'HPA_transcriptome_macrophage.xlsx')
2130	HPA database, evidence in protein level		high expression in macrophages identified by immunostainning technique(see file 'HPA_transcriptome_macrophage.xlsx')
199675	HPA database, evidence in protein level		high expression in macrophages identified by immunostainning technique(see file 'HPA_transcriptome_macrophage.xlsx')
57118	HPA database, evidence in protein level		high expression in macrophages identified by immunostainning technique(see file 'HPA_transcriptome_macrophage.xlsx')
51807	HPA database, evidence in protein level		high expression in macrophages identified by immunostainning technique(see file 'HPA_transcriptome_macrophage.xlsx')
100288332	HPA database, evidence in protein level		high expression in macrophages identified by immunostainning technique(see file 'HPA_transcriptome_macrophage.xlsx')
256281	HPA database, evidence in protein level		high expression in macrophages identified by immunostainning technique(see file 'HPA_transcriptome_macrophage.xlsx')
105376752	HPA database, evidence in protein level		high expression in macrophages identified by immunostainning technique(see file 'HPA_transcriptome_macrophage.xlsx')
283871	HPA database, evidence in protein level		high expression in macrophages identified by immunostainning technique(see file 'HPA_transcriptome_macrophage.xlsx')
1946	HPA database, evidence in protein level		high expression in macrophages identified by immunostainning technique(see file 'HPA_transcriptome_macrophage.xlsx')
84441	HPA database, evidence in protein level		high expression in macrophages identified by immunostainning technique(see file 'HPA_transcriptome_macrophage.xlsx')
116447	HPA database, evidence in protein level		high expression in macrophages identified by immunostainning technique(see file 'HPA_transcriptome_macrophage.xlsx')
80764	HPA database, evidence in protein level		high expression in macrophages identified by immunostainning technique(see file 'HPA_transcriptome_macrophage.xlsx')
340061	HPA database, evidence in protein level		high expression in macrophages identified by immunostainning technique(see file 'HPA_transcriptome_macrophage.xlsx')
8303	HPA database, evidence in protein level		high expression in macrophages identified by immunostainning technique(see file 'HPA_transcriptome_macrophage.xlsx')
9968	HPA database, evidence in protein level		high expression in macrophages identified by immunostainning technique(see file 'HPA_transcriptome_macrophage.xlsx')
139285	HPA database, evidence in protein level		high expression in macrophages identified by immunostainning technique(see file 'HPA_transcriptome_macrophage.xlsx')
55911	HPA database, evidence in protein level		high expression in macrophages identified by immunostainning technique(see file 'HPA_transcriptome_macrophage.xlsx')
8971	HPA database, evidence in protein level		high expression in macrophages identified by immunostainning technique(see file 'HPA_transcriptome_macrophage.xlsx')
3714	HPA database, evidence in protein level		high expression in macrophages identified by immunostainning technique(see file 'HPA_transcriptome_macrophage.xlsx')
752	HPA database, evidence in protein level		high expression in macrophages identified by immunostainning technique(see file 'HPA_transcriptome_macrophage.xlsx')
7490	HPA database, evidence in protein level		high expression in macrophages identified by immunostainning technique(see file 'HPA_transcriptome_macrophage.xlsx')
6092	HPA database, evidence in protein level		high expression in macrophages identified by immunostainning technique(see file 'HPA_transcriptome_macrophage.xlsx')
729238	HPA database, evidence in protein level		high expression in macrophages identified by immunostainning technique(see file 'HPA_transcriptome_macrophage.xlsx')
64754	HPA database, evidence in protein level		high expression in macrophages identified by immunostainning technique(see file 'HPA_transcriptome_macrophage.xlsx')
3665	HPA database, evidence in protein level		high expression in macrophages identified by immunostainning technique(see file 'HPA_transcriptome_macrophage.xlsx')
10336	HPA database, evidence in protein level		high expression in macrophages identified by immunostainning technique(see file 'HPA_transcriptome_macrophage.xlsx')
2124	HPA database, evidence in protein level		high expression in macrophages identified by immunostainning technique(see file 'HPA_transcriptome_macrophage.xlsx')
440345	HPA database, evidence in protein level		high expression in macrophages identified by immunostainning technique(see file 'HPA_transcriptome_macrophage.xlsx')
7328	HPA database, evidence in protein level		high expression in macrophages identified by immunostainning technique(see file 'HPA_transcriptome_macrophage.xlsx')
80829	HPA database, evidence in protein level		high expression in macrophages identified by immunostainning technique(see file 'HPA_transcriptome_macrophage.xlsx')
90624	HPA database, evidence in protein level		high expression in macrophages identified by immunostainning technique(see file 'HPA_transcriptome_macrophage.xlsx')
341567	HPA database, evidence in protein level		high expression in macrophages identified by immunostainning technique(see file 'HPA_transcriptome_macrophage.xlsx')
23270	HPA database, evidence in protein level		high expression in macrophages identified by immunostainning technique(see file 'HPA_transcriptome_macrophage.xlsx')
79659	HPA database, evidence in protein level		high expression in macrophages identified by immunostainning technique(see file 'HPA_transcriptome_macrophage.xlsx')
341947	HPA database, evidence in protein level		high expression in macrophages identified by immunostainning technique(see file 'HPA_transcriptome_macrophage.xlsx')
387032	HPA database, evidence in protein level		high expression in macrophages identified by immunostainning technique(see file 'HPA_transcriptome_macrophage.xlsx')
81848	HPA database, evidence in protein level		high expression in macrophages identified by immunostainning technique(see file 'HPA_transcriptome_macrophage.xlsx')
79048	HPA database, evidence in protein level		high expression in macrophages identified by immunostainning technique(see file 'HPA_transcriptome_macrophage.xlsx')
10507	HPA database, evidence in protein level		high expression in macrophages identified by immunostainning technique(see file 'HPA_transcriptome_macrophage.xlsx')
375033	HPA database, evidence in protein level		high expression in macrophages identified by immunostainning technique(see file 'HPA_transcriptome_macrophage.xlsx')
375790	HPA database, evidence in protein level		high expression in macrophages identified by immunostainning technique(see file 'HPA_transcriptome_macrophage.xlsx')
643853	HPA database, evidence in protein level		high expression in macrophages identified by immunostainning technique(see file 'HPA_transcriptome_macrophage.xlsx')
389541	HPA database, evidence in protein level		high expression in macrophages identified by immunostainning technique(see file 'HPA_transcriptome_macrophage.xlsx')
84527	HPA database, evidence in protein level		high expression in macrophages identified by immunostainning technique(see file 'HPA_transcriptome_macrophage.xlsx')
340719	HPA database, evidence in protein level		high expression in macrophages identified by immunostainning technique(see file 'HPA_transcriptome_macrophage.xlsx')
23029	HPA database, evidence in protein level		high expression in macrophages identified by immunostainning technique(see file 'HPA_transcriptome_macrophage.xlsx')
9045	HPA database, evidence in protein level		high expression in macrophages identified by immunostainning technique(see file 'HPA_transcriptome_macrophage.xlsx')
347	HPA database, evidence in protein level		high expression in macrophages identified by immunostainning technique(see file 'HPA_transcriptome_macrophage.xlsx')
9516	HPA database, evidence in protein level		high expression in macrophages identified by immunostainning technique(see file 'HPA_transcriptome_macrophage.xlsx')
54510	HPA database, evidence in protein level		high expression in macrophages identified by immunostainning technique(see file 'HPA_transcriptome_macrophage.xlsx')
80317	HPA database, evidence in protein level		high expression in macrophages identified by immunostainning technique(see file 'HPA_transcriptome_macrophage.xlsx')
9679	HPA database, evidence in protein level		high expression in macrophages identified by immunostainning technique(see file 'HPA_transcriptome_macrophage.xlsx')

## Sheet: inactiveGenes
genes	Notes	references	ReconExistence
11001	HPA databse: RNA expression level nTPM <1 & very low expression in gene set from samples		1
3038	HPA databse: RNA expression level nTPM <1 & very low expression in gene set from samples		1
6505	HPA databse: RNA expression level nTPM <1 & very low expression in gene set from samples		1
6559	HPA databse: RNA expression level nTPM <1 & very low expression in gene set from samples		1
2678	HPA databse: RNA expression level nTPM <1 & very low expression in gene set from samples		1
3177	HPA databse: RNA expression level nTPM <1 & very low expression in gene set from samples		1
64078	HPA databse: RNA expression level nTPM <1 & very low expression in gene set from samples		1
6569	HPA databse: RNA expression level nTPM <1 & very low expression in gene set from samples		1
8630	HPA databse: RNA expression level nTPM <1 & very low expression in gene set from samples		1
9376	HPA databse: RNA expression level nTPM <1 & very low expression in gene set from samples		1
10786	HPA databse: RNA expression level nTPM <1 & very low expression in gene set from samples		1
116085	HPA databse: RNA expression level nTPM <1 & very low expression in gene set from samples		1
124637	HPA databse: RNA expression level nTPM <1 & very low expression in gene set from samples		1
146802	HPA databse: RNA expression level nTPM <1 & very low expression in gene set from samples		1
183	HPA databse: RNA expression level nTPM <1 & very low expression in gene set from samples		0
23539	HPA databse: RNA expression level nTPM <1 & very low expression in gene set from samples		1
6524	HPA databse: RNA expression level nTPM <1 & very low expression in gene set from samples		1
9356	HPA databse: RNA expression level nTPM <1 & very low expression in gene set from samples		1
11254	HPA databse: RNA expression level nTPM <1 & very low expression in gene set from samples		1
1149	HPA databse: RNA expression level nTPM <1 & very low expression in gene set from samples		0
1244	HPA databse: RNA expression level nTPM <1 & very low expression in gene set from samples		1
364	HPA databse: RNA expression level nTPM <1 & very low expression in gene set from samples		1
6528	HPA databse: RNA expression level nTPM <1 & very low expression in gene set from samples		1
6563	HPA databse: RNA expression level nTPM <1 & very low expression in gene set from samples		1
9154	HPA databse: RNA expression level nTPM <1 & very low expression in gene set from samples		1
10861	HPA databse: RNA expression level nTPM <1 & very low expression in gene set from samples		1
140679	HPA databse: RNA expression level nTPM <1 & very low expression in gene set from samples		1
159963	HPA databse: RNA expression level nTPM <1 & very low expression in gene set from samples		1
2172	HPA databse: RNA expression level nTPM <1 & very low expression in gene set from samples		1
3294	HPA databse: RNA expression level nTPM <1 & very low expression in gene set from samples		1
5172	HPA databse: RNA expression level nTPM <1 & very low expression in gene set from samples		1
57835	HPA databse: RNA expression level nTPM <1 & very low expression in gene set from samples		1
6534	HPA databse: RNA expression level nTPM <1 & very low expression in gene set from samples		1
6582	HPA databse: RNA expression level nTPM <1 & very low expression in gene set from samples		1
81031	HPA databse: RNA expression level nTPM <1 & very low expression in gene set from samples		1
116369	HPA databse: RNA expression level nTPM <1 & very low expression in gene set from samples		1
200010	HPA databse: RNA expression level nTPM <1 & very low expression in gene set from samples		1
491	HPA databse: RNA expression level nTPM <1 & very low expression in gene set from samples		1
6512	HPA databse: RNA expression level nTPM <1 & very low expression in gene set from samples		1
6521	HPA databse: RNA expression level nTPM <1 & very low expression in gene set from samples		1
6553	HPA databse: RNA expression level nTPM <1 & very low expression in gene set from samples		1
6580	HPA databse: RNA expression level nTPM <1 & very low expression in gene set from samples		1
6581	HPA databse: RNA expression level nTPM <1 & very low expression in gene set from samples		1
11136	HPA databse: RNA expression level nTPM <1 & very low expression in gene set from samples		1
113278	HPA databse: RNA expression level nTPM <1 & very low expression in gene set from samples		1
125206	HPA databse: RNA expression level nTPM <1 & very low expression in gene set from samples		1
1579	HPA databse: RNA expression level nTPM <1 & very low expression in gene set from samples		1
222962	HPA databse: RNA expression level nTPM <1 & very low expression in gene set from samples		1
28965	HPA databse: RNA expression level nTPM <1 & very low expression in gene set from samples		1
3158	HPA databse: RNA expression level nTPM <1 & very low expression in gene set from samples		1
3897	HPA databse: RNA expression level nTPM <1 & very low expression in gene set from samples		0
6529	HPA databse: RNA expression level nTPM <1 & very low expression in gene set from samples		1
6531	HPA databse: RNA expression level nTPM <1 & very low expression in gene set from samples		1
6536	HPA databse: RNA expression level nTPM <1 & very low expression in gene set from samples		1
6554	HPA databse: RNA expression level nTPM <1 & very low expression in gene set from samples		1
6564	HPA databse: RNA expression level nTPM <1 & very low expression in gene set from samples		1
6567	HPA databse: RNA expression level nTPM <1 & very low expression in gene set from samples		1
6570	HPA databse: RNA expression level nTPM <1 & very low expression in gene set from samples		1
7173	HPA databse: RNA expression level nTPM <1 & very low expression in gene set from samples		1
8647	HPA databse: RNA expression level nTPM <1 & very low expression in gene set from samples		1
9058	HPA databse: RNA expression level nTPM <1 & very low expression in gene set from samples		1
9153	HPA databse: RNA expression level nTPM <1 & very low expression in gene set from samples		1
10058	HPA databse: RNA expression level nTPM <1 & very low expression in gene set from samples		1
1080	HPA databse: RNA expression level nTPM <1 & very low expression in gene set from samples		1
115111	HPA databse: RNA expression level nTPM <1 & very low expression in gene set from samples		1
139728	HPA databse: RNA expression level nTPM <1 & very low expression in gene set from samples		0
154091	HPA databse: RNA expression level nTPM <1 & very low expression in gene set from samples		1
2169	HPA databse: RNA expression level nTPM <1 & very low expression in gene set from samples		1
26266	HPA databse: RNA expression level nTPM <1 & very low expression in gene set from samples		1
345274	HPA databse: RNA expression level nTPM <1 & very low expression in gene set from samples		1
389015	HPA databse: RNA expression level nTPM <1 & very low expression in gene set from samples		1
5346	HPA databse: RNA expression level nTPM <1 & very low expression in gene set from samples		0
57030	HPA databse: RNA expression level nTPM <1 & very low expression in gene set from samples		1
57419	HPA databse: RNA expression level nTPM <1 & very low expression in gene set from samples		1
57595	HPA databse: RNA expression level nTPM <1 & very low expression in gene set from samples		0
64714	HPA databse: RNA expression level nTPM <1 & very low expression in gene set from samples		0
6514	HPA databse: RNA expression level nTPM <1 & very low expression in gene set from samples		1
6532	HPA databse: RNA expression level nTPM <1 & very low expression in gene set from samples		1
6538	HPA databse: RNA expression level nTPM <1 & very low expression in gene set from samples		1
6543	HPA databse: RNA expression level nTPM <1 & very low expression in gene set from samples		1
6568	HPA databse: RNA expression level nTPM <1 & very low expression in gene set from samples		1
8170	HPA databse: RNA expression level nTPM <1 & very low expression in gene set from samples		1
83733	HPA databse: RNA expression level nTPM <1 & very low expression in gene set from samples		1
85320	HPA databse: RNA expression level nTPM <1 & very low expression in gene set from samples		1
89874	HPA databse: RNA expression level nTPM <1 & very low expression in gene set from samples		1
9963	HPA databse: RNA expression level nTPM <1 & very low expression in gene set from samples		1
10864	HPA databse: RNA expression level nTPM <1 & very low expression in gene set from samples		1
116519	HPA databse: RNA expression level nTPM <1 & very low expression in gene set from samples		0
123264	HPA databse: RNA expression level nTPM <1 & very low expression in gene set from samples		1
142680	HPA databse: RNA expression level nTPM <1 & very low expression in gene set from samples		1
153201	HPA databse: RNA expression level nTPM <1 & very low expression in gene set from samples		1
1543	HPA databse: RNA expression level nTPM <1 & very low expression in gene set from samples		1
160728	HPA databse: RNA expression level nTPM <1 & very low expression in gene set from samples		1
2173	HPA databse: RNA expression level nTPM <1 & very low expression in gene set from samples		1
24	HPA databse: RNA expression level nTPM <1 & very low expression in gene set from samples		1
246213	HPA databse: RNA expression level nTPM <1 & very low expression in gene set from samples		1
26576	HPA databse: RNA expression level nTPM <1 & very low expression in gene set from samples		0
29881	HPA databse: RNA expression level nTPM <1 & very low expression in gene set from samples		1
343	HPA databse: RNA expression level nTPM <1 & very low expression in gene set from samples		1
361	HPA databse: RNA expression level nTPM <1 & very low expression in gene set from samples		1
4547	HPA databse: RNA expression level nTPM <1 & very low expression in gene set from samples		0
55065	HPA databse: RNA expression level nTPM <1 & very low expression in gene set from samples		1
55867	HPA databse: RNA expression level nTPM <1 & very low expression in gene set from samples		1
56301	HPA databse: RNA expression level nTPM <1 & very low expression in gene set from samples		1
57282	HPA databse: RNA expression level nTPM <1 & very low expression in gene set from samples		1
6005	HPA databse: RNA expression level nTPM <1 & very low expression in gene set from samples		1
646486	HPA databse: RNA expression level nTPM <1 & very low expression in gene set from samples		1
6517	HPA databse: RNA expression level nTPM <1 & very low expression in gene set from samples		1
6523	HPA databse: RNA expression level nTPM <1 & very low expression in gene set from samples		1
6549	HPA databse: RNA expression level nTPM <1 & very low expression in gene set from samples		1
6550	HPA databse: RNA expression level nTPM <1 & very low expression in gene set from samples		1
6557	HPA databse: RNA expression level nTPM <1 & very low expression in gene set from samples		1
6822	HPA databse: RNA expression level nTPM <1 & very low expression in gene set from samples		1
83884	HPA databse: RNA expression level nTPM <1 & very low expression in gene set from samples		1
10050	HPA databse: RNA expression level nTPM <1 & very low expression in gene set from samples		1
10246	HPA databse: RNA expression level nTPM <1 & very low expression in gene set from samples		1
10599	HPA databse: RNA expression level nTPM <1 & very low expression in gene set from samples		1
10991	HPA databse: RNA expression level nTPM <1 & very low expression in gene set from samples		1
114571	HPA databse: RNA expression level nTPM <1 & very low expression in gene set from samples		1
115019	HPA databse: RNA expression level nTPM <1 & very low expression in gene set from samples		1
115584	HPA databse: RNA expression level nTPM <1 & very low expression in gene set from samples		1
155184	HPA databse: RNA expression level nTPM <1 & very low expression in gene set from samples		1
1581	HPA databse: RNA expression level nTPM <1 & very low expression in gene set from samples		1
158160	HPA databse: RNA expression level nTPM <1 & very low expression in gene set from samples		1
1582	HPA databse: RNA expression level nTPM <1 & very low expression in gene set from samples		1
1852	HPA databse: RNA expression level nTPM <1 & very low expression in gene set from samples		0
25769	HPA databse: RNA expression level nTPM <1 & very low expression in gene set from samples		1
2679	HPA databse: RNA expression level nTPM <1 & very low expression in gene set from samples		1
28234	HPA databse: RNA expression level nTPM <1 & very low expression in gene set from samples		1
336	HPA databse: RNA expression level nTPM <1 & very low expression in gene set from samples		0
386757	HPA databse: RNA expression level nTPM <1 & very low expression in gene set from samples		1
387775	HPA databse: RNA expression level nTPM <1 & very low expression in gene set from samples		1
4284	HPA databse: RNA expression level nTPM <1 & very low expression in gene set from samples		1
492	HPA databse: RNA expression level nTPM <1 & very low expression in gene set from samples		1
5365	HPA databse: RNA expression level nTPM <1 & very low expression in gene set from samples		0
53919	HPA databse: RNA expression level nTPM <1 & very low expression in gene set from samples		1
54600	HPA databse: RNA expression level nTPM <1 & very low expression in gene set from samples		1
55089	HPA databse: RNA expression level nTPM <1 & very low expression in gene set from samples		1
57084	HPA databse: RNA expression level nTPM <1 & very low expression in gene set from samples		1
57127	HPA databse: RNA expression level nTPM <1 & very low expression in gene set from samples		1
60482	HPA databse: RNA expression level nTPM <1 & very low expression in gene set from samples		1
646480	HPA databse: RNA expression level nTPM <1 & very low expression in gene set from samples		1
6511	HPA databse: RNA expression level nTPM <1 & very low expression in gene set from samples		1
6530	HPA databse: RNA expression level nTPM <1 & very low expression in gene set from samples		1
6547	HPA databse: RNA expression level nTPM <1 & very low expression in gene set from samples		1
6555	HPA databse: RNA expression level nTPM <1 & very low expression in gene set from samples		1
6572	HPA databse: RNA expression level nTPM <1 & very low expression in gene set from samples		1
6579	HPA databse: RNA expression level nTPM <1 & very low expression in gene set from samples		1
7350	HPA databse: RNA expression level nTPM <1 & very low expression in gene set from samples		1
7363	HPA databse: RNA expression level nTPM <1 & very low expression in gene set from samples		1
8288	HPA databse: RNA expression level nTPM <1 & very low expression in gene set from samples		1
83697	HPA databse: RNA expression level nTPM <1 & very low expression in gene set from samples		1
84889	HPA databse: RNA expression level nTPM <1 & very low expression in gene set from samples		1
89872	HPA databse: RNA expression level nTPM <1 & very low expression in gene set from samples		1
9152	HPA databse: RNA expression level nTPM <1 & very low expression in gene set from samples		1
2694	HPA databse: RNA expression level nTPM <1 & very low expression in gene set from samples		0
54716	HPA databse: RNA expression level nTPM <1 & very low expression in gene set from samples		1
348932	HPA databse: RNA expression level nTPM <1 & very low expression in gene set from samples		1
2638	HPA databse: RNA expression level nTPM <1 & very low expression in gene set from samples		0
64240	HPA databse: RNA expression level nTPM <1 & very low expression in gene set from samples		1
495	HPA databse: RNA expression level nTPM <1 & very low expression in gene set from samples		1

## Sheet: activeReactions
rxns	rxnNames	subsystems	rxnFormulae
CHOLK	Choline Kinase	De novo Synthesis of phosphatidylcholine_CDP-choline pathway	atp[c] + chol[c] -> adp[c] + cholp[c] + h[c]
CHLPCTD	Choline Phosphate Cytididyltransferase	De novo Synthesis of phosphatidylcholine_CDP-choline pathway	cholp[c] + ctp[c] + h[c] -> cdpchol[c] + ppi[c]
CEPTC	Choline Phosphotransferase	De novo Synthesis of phosphatidylcholine_CDP-choline pathway	cdpchol[c] + dag_hs[c] -> cmp[c] + h[c] + pchol_hs[c]
ETHAK	Ethanolamine Kinase	De nove Synthesis of phosphatidylethanolamine_CDP-ethanolamine pathway	atp[c] + etha[c] -> adp[c] + ethamp[c] + h[c]
PETHCT	Phosphoethanolamine Cytidyltransferase	De nove Synthesis of phosphatidylethanolamine_CDP-ethanolamine pathway	ctp[c] + ethamp[c] + h[c] -> cdpea[c] + ppi[c]
CEPTE	Ethanolamine Phosphotransferase	De nove Synthesis of phosphatidylethanolamine_CDP-ethanolamine pathway	cdpea[c] + dag_hs[c] -> cmp[c] + h[c] + pe_hs[c]
GPAM_hs	Glycerol-3-Phosphate Acyltransferase	Salvage Synthesis of phospholipids	glyc3p[c] + Rtotalcoa[c] -> alpa_hs[c] + coa[c] + 2.0 h[c]
AGPAT1	1-Acylglycerol-3-Phosphate O-Acyltransferase 1	Salvage Synthesis of phospholipids	alpa_hs[c] + 2.0 h[c] + Rtotal2coa[c] -> coa[c] + pa_hs[c]
AGPAT2	1-Acylglycerol-3-Phosphate O-Acyltransferase 1 (C16:0)	Salvage Synthesis of phospholipids	alpa_hs[c] + pmtcoa[c] -> coa[c] + pa_hs[c]
AGPAT3	1-Acylglycerol-3-Phosphate O-Acyltransferase 1 (C18:1)	Salvage Synthesis of phospholipids	alpa_hs[c] + odecoa[c] -> coa[c] + pa_hs[c]
AGPAT4	1-Acylglycerol-3-Phosphate O-Acyltransferase 1 (C18:2)	Salvage Synthesis of phospholipids	alpa_hs[c] + lnlccoa[c] -> coa[c] + pa_hs[c]
RE3301C	Phospholipase D	Salvage Synthesis of phospholipids	h2o[c] + ps_hs[c] <=> h[c] + pa_hs[c] + ser_L[c]
CDSm	Phosphatidate Cytidylyltransferase	Salvage Synthesis of phospholipids	ctp[m] + h[m] + pa_hs[m] -> cdpdag_hs[m] + ppi[m]
PSCDPm	Phosphatidylserine Synthase_serine	Salvage Synthesis of phospholipids	cdpdag_hs[m] + ser_L[m] -> ps_hs[m] + cmp[m]
PSDm_hs	Phosphatidylserine Decarboxylase	Salvage Synthesis of phospholipids	h[m] + ps_hs[m] -> co2[m] + pe_hs[m]
PETOHMm_hs	Phosphatidylethanolamine N-Methyltransferase	Salvage Synthesis of phospholipids	3.0 amet[m] + pe_hs[m] -> 3.0 ahcys[m] + 3.0 h[m] + pchol_hs[m]
PCHOLPm_hs	Choline Phosphatase	Salvage Synthesis of phospholipids	h2o[m] + pchol_hs[m] -> chol[m] + h[m] + pa_hs[m]
CDS	Phosphatidate Cytidylyltransferase	Salvage Synthesis of phospholipids	ctp[c] + h[c] + pa_hs[c] -> cdpdag_hs[c] + ppi[c]
PSCDPc	Phosphatidylserine Synthase_serine	Salvage Synthesis of phospholipids	cdpdag_hs[c] + ser_L[c] -> ps_hs[c] + cmp[c]
PSDm_hsc	Phosphatidylserine decarboxylase	Salvage Synthesis of phospholipids	h[c] + ps_hs[c] -> co2[c] + pe_hs[c]
PCHOLP_hs	Choline Phosphatase	Salvage Synthesis of phospholipids	h2o[c] + pchol_hs[c] -> chol[c] + h[c] + pa_hs[c]
CDIPTr	Phosphatidylinositol Synthase (Homo Sapiens)	Salvage Synthesis of phospholipids	cdpdag_hs[c] + inost[c] <=> cmp[c] + h[c] + pail_hs[c]
HMR_0613	CDP-Diacylglycerol-Inositol 3-Phosphatidyltransferase	Salvage Synthesis of phospholipids	cdpdag_hs[r] + inost[r] -> cmp[r] + h[r] + pail_hs[r]
PGPPT	Phosphatidyl-CMP: Glycerophosphate Phosphatidyltransferase	Salvage Synthesis of phospholipids	cdpdag_hs[c] + glyc3p[c] -> cmp[c] + h[c] + pgp_hs[c]
PGPP_hs	Phosphatidylglycerol Phosphate Phosphatase (Homo Sapiens)	Salvage Synthesis of phospholipids	h2o[c] + pgp_hs[c] -> pglyc_hs[c] + pi[c]
CLS_hs	Cardiolipin Synthase (Homo Sapiens)	Salvage Synthesis of phospholipids	cdpdag_hs[c] + pglyc_hs[c] -> clpn_hs[c] + cmp[c] + h[c]
SERPT	3-Dehydrosphinganine Reductase	De novo systhesis of ceramide	h[c] + pmtcoa[c] + ser_L[c] -> 3dsphgn[c] + co2[c] + coa[c]
3DSPHR	Dihydrosphingosine N-Acyltransferase	De novo systhesis of ceramide	3dsphgn[c] + h[c] + nadph[c] -> nadp[c] + sphgn[c]
DSAT	Dihydrosphingosine N-Acyltransferase	De novo systhesis of ceramide	Rtotalcoa[c] + sphgn[c] -> coa[c] + dhcrm_hs[c] + h[c]
RE2675C	RE2675C	De novo systhesis of ceramide	dhcrm_hs[c] + h[c] + nadh[c] + o2[c] -> crm_hs[c] + 2.0 h2o[c] + nad[c]
RE2675C2	Re2675C2	De novo systhesis of ceramide	dhcrm_hs[c] + h[c] + nadph[c] + o2[c] -> crm_hs[c] + 2.0 h2o[c] + nadp[c]
SMS1S2	Sphingomyelin Synthase 1 Or Sphingomyelin Synthase 2	De novo systhesis of sphingomyelin	crm_hs[g] + pchol_hs[g] -> dag_hs[g] + sphmyln_hs[g]
ARTFR11	R Group Artificial Flux	R group synthesis from single acyl-coa	pmtcoa[c] -> R1coa_hs[c]
ARTFR12	R Group Artificial Flux (C16:1)	R group synthesis from single acyl-coa	fadh2[m] + hdcoa[c] -> fad[m] + R1coa_hs[c]
ARTFR13	R Group Artificial Flux	R group synthesis from single acyl-coa	tdcoa[c] -> 0.875 R1coa_hs[c]
RTOT1	R Total Flux	R group synthesis from single acyl-coa	R1coa_hs[c] -> Rtotalcoa[c]
RTOT_3	R Total Flux 3 Position	R group synthesis from single acyl-coa	R1coa_hs[c] + R2coa_hs[c] -> 2.0 Rtotal3coa[c]
ARTFR202	R Group Artificial Flux (C18:3, N-3)	R group synthesis from single acyl-coa	2.0 fadh2[m] + h[m] + lnlncacoa[c] + nadph[m] -> 2.0 fad[m] + nadp[m] + 1.125 R2coa_hs[c]
ARTFR203	R Group Artificial Flux	R group synthesis from single acyl-coa	2.0 fadh2[m] + h[m] + lnlncgcoa[c] + nadph[m] -> 2.0 fad[m] + nadp[m] + 1.125 R2coa_hs[c]
ARTFR204	R Group Artificial Flux	R group synthesis from single acyl-coa	2.0 fadh2[m] + 2.0 h[m] + 2.0 nadph[m] + strdnccoa[c] -> 2.0 fad[m] + 2.0 nadp[m] + 1.125 R2coa_hs[c]
ARTFR205	R Group Artificial Flux	R group synthesis from single acyl-coa	dlnlcgcoa[c] + 2.0 fadh2[m] + h[m] + nadph[m] -> 2.0 fad[m] + nadp[m] + 1.25 R2coa_hs[c]
ARTFR206	R Group Artificial Flux	R group synthesis from single acyl-coa	arachdcoa[c] + 2.0 fadh2[m] + 2.0 h[m] + 2.0 nadph[m] -> 2.0 fad[m] + 2.0 nadp[m] + 1.25 R2coa_hs[c]
ARTFR207	R Group Artificial Flux	R group synthesis from single acyl-coa	arachcoa[c] -> 1.25 R2coa_hs[c]
ARTFR208	R Group Artificial Flux	R group synthesis from single acyl-coa	3.0 fadh2[m] + 2.0 h[m] + 2.0 nadph[m] + tmndnccoa[c] -> 3.0 fad[m] + 2.0 nadp[m] + 1.25 R2coa_hs[c]
ARTFR209	R Group Artificial Flux	R group synthesis from single acyl-coa	adrncoa[c] + 2.0 fadh2[m] + 2.0 h[m] + 2.0 nadph[m] -> 2.0 fad[m] + 2.0 nadp[m] + 1.375 R2coa_hs[c]
ARTFR210	R Group Artificial Flux	R group synthesis from single acyl-coa	fadh2[m] + h[m] + lnlccoa[c] + nadph[m] -> fad[m] + nadp[m] + 1.125 R2coa_hs[c]
ARTFR211	R Group Artificial Flux	R group synthesis from single acyl-coa	clpndcoa[c] + 3.0 fadh2[m] + 2.0 h[m] + 2.0 nadph[m] -> 3.0 fad[m] + 2.0 nadp[m] + 1.375 R2coa_hs[c]
ARTFR212	R Group Artificial Flux	R group synthesis from single acyl-coa	dcsptn1coa[c] + 3.0 fadh2[m] + 2.0 h[m] + 2.0 nadph[m] -> 3.0 fad[m] + 2.0 nadp[m] + 1.375 R2coa_hs[c]
ARTFR213	R Group Artificial Flux	R group synthesis from single acyl-coa	c226coa[c] + 3.0 fadh2[m] + 3.0 h[m] + 3.0 nadph[m] -> 3.0 fad[m] + 3.0 nadp[m] + 1.375 R2coa_hs[c]
RTOT2	R Total Flux	R group synthesis from single acyl-coa	R2coa_hs[c] -> Rtotalcoa[c]
RTOT_2	R Total Flux 2 Position	R group synthesis from single acyl-coa	R2coa_hs[c] + R4coa_hs[c] -> 2.0 Rtotal2coa[c]
ARTFR31	R Group Artificial Flux	R group synthesis from single acyl-coa	stcoa[c] -> 1.125 R3coa_hs[c]
ARTFR32	R Group Artificial Flux	R group synthesis from single acyl-coa	fadh2[m] + odecoa[c] -> fad[m] + 1.125 R3coa_hs[c]
ARTFR33	R Group Artificial Flux	R group synthesis from single acyl-coa	fadh2[m] + octd11ecoa[c] -> fad[m] + 1.125 R3coa_hs[c]
ARTFR34	R Group Artificial Flux	R group synthesis from single acyl-coa	2.0 fadh2[m] + lneldccoa[c] -> 2.0 fad[m] + 1.125 R3coa_hs[c]
RTOT3	R Total Flux	R group synthesis from single acyl-coa	R3coa_hs[c] -> Rtotalcoa[c]
ARTFR41	R Group Artificial Flux	R group synthesis from single acyl-coa	fadh2[m] + hdcoa[c] -> fad[m] + R4coa_hs[c]
ARTFR42	R Group Artificial Flux	R group synthesis from single acyl-coa	fadh2[m] + odecoa[c] -> fad[m] + 1.125 R4coa_hs[c]
ARTFR43	R Group Artificial Flux	R group synthesis from single acyl-coa	fadh2[m] + octd11ecoa[c] -> fad[m] + 1.125 R4coa_hs[c]
ARTFR44	R Group Artificial Flux	R group synthesis from single acyl-coa	2.0 fadh2[m] + lneldccoa[c] -> 2.0 fad[m] + 1.125 R4coa_hs[c]
ARTFR45	R Group Artificial Flux	R group synthesis from single acyl-coa	fadh2[m] + nrvnccoa[c] -> fad[m] + 1.5 R4coa_hs[c]
ARTFR46	R Group Artificial Flux	R group synthesis from single acyl-coa	fadh2[m] + od2coa[c] -> fad[m] + 1.125 R4coa_hs[c]
RTOT4	R Total Flux	R group synthesis from single acyl-coa	R4coa_hs[c] -> Rtotalcoa[c]
ARTFR51	R Group Artificial Flux	R group synthesis from single acyl-coa	ttccoa[c] -> 1.5 R5coa_hs[c]
ARTFR52	R Group Artificial Flux	R group synthesis from single acyl-coa	hexccoa[c] -> 1.625 R5coa_hs[c]
ARTFR53	R Group Artificial Flux	R group synthesis from single acyl-coa	eicostetcoa[c] + 2.0 fadh2[m] + 2.0 h[m] + 2.0 nadph[m] -> 2.0 fad[m] + 2.0 nadp[m] + 1.25 R5coa_hs[c]
ARTFR54	R Group Artificial Flux	R group synthesis from single acyl-coa	3.0 fadh2[m] + 2.0 h[m] + 2.0 nadph[m] + tetpent6coa[c] -> 3.0 fad[m] + 2.0 nadp[m] + 1.5 R5coa_hs[c]
ARTFR55	R Group Artificial Flux	R group synthesis from single acyl-coa	3.0 fadh2[m] + 2.0 h[m] + 2.0 nadph[m] + tetpent3coa[c] -> 3.0 fad[m] + 2.0 nadp[m] + 1.5 R5coa_hs[c]
ARTFR56	R Group Artificial Flux	R group synthesis from single acyl-coa	2.0 fadh2[m] + 2.0 h[m] + 2.0 nadph[m] + tettet6coa[c] -> 2.0 fad[m] + 2.0 nadp[m] + 1.5 R5coa_hs[c]
ARTFR57	R Group Artificial Flux	R group synthesis from single acyl-coa	3.0 fadh2[m] + 3.0 h[m] + 3.0 nadph[m] + tethex3coa[c] -> 3.0 fad[m] + 3.0 nadp[m] + 1.5 R5coa_hs[c]
RTOT5	R Total Flux	R group synthesis from single acyl-coa	R5coa_hs[c] -> Rtotalcoa[c]
ARTFR61	R Group Artificial Flux	R group synthesis from single acyl-coa	fadh2[m] + hdd2coa[c] -> fad[m] + R6coa_hs[c]
RTOT6	R Total Flux	R group synthesis from single acyl-coa	R6coa_hs[c] -> Rtotalcoa[c]
R_group_phosphotase_1	R Group Phosphotase 1	Rtotol1 savalge synthesis	atp[c] + coa[c] + Rtotal[c] -> amp[c] + ppi[c] + Rtotalcoa[c]
ARTCOAL1	R Group Coenzyme A Ligase	Rtotol1 savalge synthesis	h2o[c] + Rtotalcoa[c] -> coa[c] + h[c] + Rtotal[c]
ASAH1	N-Acylsphingosine Amidohydrolase	Rtotol1 savalge synthesis	crm_hs[l] + h2o[l] -> Rtotal[l] + sphings[l]
LPASE	Lysophospholipase	Rtotol1 savalge synthesis	h2o[c] + lpchol_hs[c] -> g3pc[c] + h[c] + Rtotal[c]
LPS2	Lipase	Rtotol1 savalge synthesis	dag_hs[c] + h2o[c] -> h[c] + mag_hs[c] + Rtotal[c]
LPS2e	Lipase, Extracellular	Rtotol1 savalge synthesis	dag_hs[e] + h2o[e] -> h[e] + mag_hs[e] + Rtotal[e]
SPHMDAc	Sphingomyelin Deacylase	Rtotol1 savalge synthesis	h2o[c] + sphmyln_hs[c] -> Rtotal[c] + spc_hs[c]
CHOLESTle	Hydrolysis of Cholesterol Ester by Cholesterol Esterase	Rtotol1 savalge synthesis	h2o[e] + xolest2_hs[e] -> chsterol[e] + h[e] + Rtotal[e]
RTOTALFATPc	Uptake of Rtotal	Rtotol1 savalge synthesis	atp[c] + coa[c] + Rtotal[e] -> amp[c] + ppi[c] + Rtotalcoa[c]
MAGLINL_HSe	Lipase, Extracellular, Formation of 1-Linoleoylglycerol	Rtotol1 savalge synthesis	dag_hs[e] + h2o[e] -> h[e] + maglinl_hs[e] + Rtotal[e]
MAGOLE_HSe	Lipase, Extracellular, Formation of 1-Oleoylglycerol	Rtotol1 savalge synthesis	dag_hs[e] + h2o[e] -> h[e] + magole_hs[e] + Rtotal[e]
LPS5e	Lipase, Extracellular, Formation of 1-Palmitoylglycerol	Rtotol1 savalge synthesis	dag_hs[e] + h2o[e] -> h[e] + magpalm_hs[e] + Rtotal[e]
LPS6e	Lipase, Extracellular, Formation of 1-Stearoylglycerol	Rtotol1 savalge synthesis	dag_hs[e] + h2o[e] -> h[e] + magste_hs[e] + Rtotal[e]
LPS7e	Lipase, Extracellular, Formation of 1-Linoleoylglycerol	Rtotol1 savalge synthesis	dag_hs[e] + h2o[e] -> h[e] + magarachi_hs[e] + Rtotal[e]
ACER11r	Alkaline Ceramidase 1 (Acer1) Or Alkaline Ceramidase 3 (Acer3)	Rtotol1 savalge synthesis	crm_hs[r] + h2o[r] -> Rtotal[r] + sphings[r]
ACER12r	Alkaline Ceramidase 1 (Acer1) Or Alkaline Ceramidase 3 (Acer3)	Rtotol1 savalge synthesis	dhcrm_hs[r] + h2o[r] -> Rtotal[r] + sphgn[r]
ACER21g	Alkaline Ceramidase 2 (Acer2) Or Alkaline Ceramidase 3 (Acer3)	Rtotol1 savalge synthesis	crm_hs[g] + h2o[g] -> Rtotal[g] + sphings[g]
ACER22g	Alkaline Ceramidase 2 (Acer2) Or Alkaline Ceramidase 3 (Acer3)	Rtotol1 savalge synthesis	dhcrm_hs[g] + h2o[g] -> Rtotal[g] + sphgn[g]
ACER23g	Alkaline Ceramidase 3 (Acer3) Or Alkaline Ceramidase 2 (Acer2)	Rtotol1 savalge synthesis	h2o[g] + phcrm_hs[g] -> phsphings[g] + Rtotal[g]
ACER31r	Alkaline Ceramidase 3 (Acer3)	Rtotol1 savalge synthesis	h2o[r] + phcrm_hs[r] -> phsphings[r] + Rtotal[r]
RTOTALt	Rtotal Transport	Rtotol1 savalge synthesis	Rtotal[e] <=> Rtotal[c]
Rtotaltl	Fatty Acid Intracellular Transport	Rtotol1 savalge synthesis	Rtotal[c] <=> Rtotal[l]
Rtotaltp	Fatty Acid Intracellular Transport	Rtotol1 savalge synthesis	Rtotal[c] <=> Rtotal[x]
Rtotalter	Fatty Acid Intracellular Transport	Rtotol1 savalge synthesis	Rtotal[c] <=> Rtotal[r]
Rtotaltg	Fatty Acid Intracellular Transport	Rtotol1 savalge synthesis	Rtotal[c] <=> Rtotal[g]
R_group_phosphotase_2	R Group Phosphotase 2	Rtotol2 savalge synthesis	atp[c] + coa[c] + Rtotal2[c] -> amp[c] + ppi[c] + Rtotal2coa[c]
ARTCOAL2	R Group Coenzyme A Ligase	Rtotol2 savalge synthesis	h2o[c] + Rtotal2coa[c] -> coa[c] + h[c] + Rtotal2[c]
LPS3	Lipase	Rtotol2 savalge synthesis	h2o[c] + mag_hs[c] -> glyc[c] + h[c] + Rtotal2[c]
PLA2	Phospholipase A2	Rtotol2 savalge synthesis	ak2gchol_hs[c] + h2o[c] -> ak2lgchol_hs[c] + h[c] + Rtotal2[c]
PLA2_2	Phospholipase A2	Rtotol2 savalge synthesis	h2o[c] + pchol_hs[c] -> h[c] + lpchol_hs[c] + Rtotal2[c]
RETH	Retinyl Ester Hydrolase	Rtotol2 savalge synthesis	h2o[c] + retfa[c] -> h[c] + retinol[c] + Rtotal2[c]
RETH1	Retinyl Ester Hydrolase (9-Cis)	Rtotol2 savalge synthesis	9_cis_retfa[c] + h2o[c] -> h[c] + retinol_9_cis[c] + Rtotal2[c]
RETH2	Retinyl Ester Hydrolase (11-Cis)	Rtotol2 savalge synthesis	11_cis_retfa[c] + h2o[c] -> h[c] + retinol_cis_11[c] + Rtotal2[c]
PCHOLMYR_HSPLA2	Formation of 1-Myristoylglycerophosphocholine by Phospholipase A2	Rtotol2 savalge synthesis	h2o[c] + pchol_hs[c] -> h[c] + pcholmyr_hs[c] + Rtotal2[c]
PCHOLOLE_HSPLA2	Formation of 1-Oleoylglycerophosphocholine (Delta 9) by Phospholipase A2	Rtotol2 savalge synthesis	h2o[c] + pchol_hs[c] -> h[c] + pcholole_hs[c] + Rtotal2[c]
PEOLE_HSPLA2	Formation of 1-Oleoylglycerophosphoethanolamine (Delta 9) by Phospholipase A2	Rtotol2 savalge synthesis	h2o[c] + pe_hs[c] -> h[c] + peole_hs[c] + Rtotal2[c]
PCHOLPALME_HSPLA2	Formation of 1-Palmitoleoylglycerophosphocholine (Delta 9) by Phospholipase A2	Rtotol2 savalge synthesis	h2o[c] + pchol_hs[c] -> h[c] + pcholpalme_hs[c] + Rtotal2[c]
PCHOLPALM_HSPLA2	Formation of 1-Palmitoylglycerophosphocholine by Phospholipase A2	Rtotol2 savalge synthesis	h2o[c] + pchol_hs[c] -> h[c] + pcholpalm_hs[c] + Rtotal2[c]
PEPALM_HSPLA2	Formation of 1-Palmitoylglycerophosphoethanolamine by Phospholipase A2	Rtotol2 savalge synthesis	h2o[c] + pe_hs[c] -> h[c] + pepalm_hs[c] + Rtotal2[c]
PAILPALM_HSPLA2	Formation of 1-Palmitoylglycerophosphoinositol by Phospholipase A2	Rtotol2 savalge synthesis	h2o[c] + pail_hs[c] -> h[c] + pailpalm_hs[c] + Rtotal2[c]
PCHOLSTE_HSPLA2	Formation of 1-Stearoylglycerophosphocholine by Phospholipase A2	Rtotol2 savalge synthesis	h2o[c] + pchol_hs[c] -> h[c] + pcholste_hs[c] + Rtotal2[c]
PCHOL2LINL_HSPLA2	Formation of 2-Linoleoylglycerophosphocholine by Phospholipase A2	Rtotol2 savalge synthesis	h2o[c] + pchol_hs[c] -> h[c] + pchol2linl_hs[c] + Rtotal2[c]
PE2LINL_HSPLA2	Formation of 2-Linoleoylglycerophosphoethanolamine by Phospholipase A2	Rtotol2 savalge synthesis	h2o[c] + pe_hs[c] -> h[c] + pe2linl_hs[c] + Rtotal2[c]
PCHOL2OLE_HSPLA2	Formation of 2-Oleoylglycerophosphocholine by Phospholipase A2	Rtotol2 savalge synthesis	h2o[c] + pchol_hs[c] -> h[c] + pchol2ole_hs[c] + Rtotal2[c]
PCHOL2PALM_HSPLA2	Formation of 2-Palmitoylglycerophosphocholine by Phospholipase A2	Rtotol2 savalge synthesis	h2o[c] + pchol_hs[c] -> h[c] + pchol2palm_hs[c] + Rtotal2[c]
PCHOL2STE_HSPLA2	Formation of 2-Stearoylglycerophosphocholine by Phospholipase A2	Rtotol2 savalge synthesis	h2o[c] + pchol_hs[c] -> h[c] + pchol2ste_hs[c] + Rtotal2[c]
PCHOLN15_HSPLA2	Formation of 1-Pentadecanoylglycerophosphocholine, Sn1-Lpc (15:0) by Phospholipase A2	Rtotol2 savalge synthesis	h2o[c] + pchol_hs[c] -> h[c] + pcholn15_hs[c] + Rtotal2[c]
PCHOLAR_HSPLA2	Formation of 1-Arachidonoyl-Glycero-3-Phosphocholine by Phospholipase A2	Rtotol2 savalge synthesis	h2o[c] + pchol_hs[c] -> h[c] + pcholar_hs[c] + Rtotal2[c]
PCHOLN183_HSPLA2	Formation of 1-Octadeca-Trienoylglycerophosphocholine, Sn1-Lpc (18:3, Delta 9, 12, 15) by Phospholipase A2	Rtotol2 savalge synthesis	h2o[c] + pchol_hs[c] -> h[c] + pcholn183_hs[c] + Rtotal2[c]
PCHOLN1836_HSPLA2	Formation of 1-Octadeca-Trienoylglycerophosphocholine, Sn1-Lpc (18:3, Delta 6, 9, 12) by Phospholipase A2	Rtotol2 savalge synthesis	h2o[c] + pchol_hs[c] -> h[c] + pcholn1836_hs[c] + Rtotal2[c]
PCHOLN19_HSPLA2	Formation of 1-NoNADecanoylglycerophosphocholine, Sn1-Lpc (19:0) by Phospholipase A2	Rtotol2 savalge synthesis	h2o[c] + pchol_hs[c] -> h[c] + pcholn19_hs[c] + Rtotal2[c]
PCHOLN201_HSPLA2	Formation of 1-Eicosenoylglycerophosphocholine (Delta 11) , Sn1-Lpc (20:1) by Phospholipase A2	Rtotol2 savalge synthesis	h2o[c] + pchol_hs[c] -> h[c] + pcholn201_hs[c] + Rtotal2[c]
PCHOLN204_HSPLA2	Formation of 1-Eicosatetraenoylglycerophosphocholine (Delta 8, 11, 14, 17), Sn1-Lpc (20:4) by Phospholipase A2	Rtotol2 savalge synthesis	h2o[c] + pchol_hs[c] -> h[c] + pcholn204_hs[c] + Rtotal2[c]
PCHOLN205_HSPLA2	Formation of 1-Eicosapentenoylglycerophosphocholine (Delta 5, 8, 11, 14, 17), Sn1-Lpc (20:5) by Phospholipase A2	Rtotol2 savalge synthesis	h2o[c] + pchol_hs[c] -> h[c] + pcholn205_hs[c] + Rtotal2[c]
PCHOLN224_HSPLA2	Formation of 1-Docosatetraenoylglycerophosphocholine (Delta 7, 10, 13, 16), Sn1-Lpc (22:4) by Phospholipase A2	Rtotol2 savalge synthesis	h2o[c] + pchol_hs[c] -> h[c] + pcholn224_hs[c] + Rtotal2[c]
PCHOLN225_HSPLA2	Formation of 1-Docosapentenoylglycerophosphocholine (Delta 7, 10, 13, 16, 19), Sn1-Lpc (22:5)-W3 by Phospholipase A2	Rtotol2 savalge synthesis	h2o[c] + pchol_hs[c] -> h[c] + pcholn225_hs[c] + Rtotal2[c]
PCHOLN2254_HSPLA2	Formation of 1-Docosapentenoylglycerophosphocholine (Delta 4, 7, 10, 13, 16), Sn1-Lpc (22:5)-W6 by Phospholipase A2	Rtotol2 savalge synthesis	h2o[c] + pchol_hs[c] -> h[c] + pcholn2254_hs[c] + Rtotal2[c]
PCHOLN226_HSPLA2	Formation of 1-Docosahexenoylglycerophosphocholine (Delta 4, 7, 10, 13, 16, 19), Sn1-Lpc (22:6) by Phospholipase A2	Rtotol2 savalge synthesis	h2o[c] + pchol_hs[c] -> h[c] + pcholn226_hs[c] + Rtotal2[c]
PEAR_HSPLA2	Formation of 1-Arachidonoyl-Sn-Glycero-3-Phosphoethanolamine by Phospholipase A2	Rtotol2 savalge synthesis	h2o[c] + pe_hs[c] -> h[c] + pear_hs[c] + Rtotal2[c]
PE203_HSPLA2	Formation of 1-Eicosatrienoylglycerophosphoethanolamine (Delta 11, 14, 17), Lpe (20:3) by Phospholipase A2	Rtotol2 savalge synthesis	h2o[c] + pe_hs[c] -> h[c] + pe203_hs[c] + Rtotal2[c]
PE226_HSPLA2	Formation of 1-Docosahexenoylglyceroethanolamine (Delta 4, 7, 10, 13, 16, 19), Lpe (22:6) by Phospholipase A2	Rtotol2 savalge synthesis	h2o[c] + pe_hs[c] -> h[c] + pe226_hs[c] + Rtotal2[c]
PE224_HSPLA2	Formation of 1-Docosatetraenoyglycerophosphoethanolamine (22:4, Delta 7, 10, 13, 16) by Phospholipase A2	Rtotol2 savalge synthesis	h2o[c] + pe_hs[c] -> h[c] + pe224_hs[c] + Rtotal2[c]
PEDH203_HSPLA2	Formation of 1-Dihomo-Linolenoylglycerophosphoethanolamine (20:3, Delta 8, 11, 14) by Phospholipase A2	Rtotol2 savalge synthesis	h2o[c] + pe_hs[c] -> h[c] + pedh203_hs[c] + Rtotal2[c]
PEDH12_HSPLA2	Formation of 1-Didecanoylglycerophosphoethanolamine (C12:0 Pe) by Phospholipase A2	Rtotol2 savalge synthesis	h2o[c] + pe_hs[c] -> h[c] + pe12_hs[c] + Rtotal2[c]
PEDH14_HSPLA2	Formation of 1-Myristoylglycerophosphoethanolamine (C14:0 Pe) by Phospholipase A2	Rtotol2 savalge synthesis	h2o[c] + pe_hs[c] -> h[c] + pe14_hs[c] + Rtotal2[c]
PEDH161_HSPLA2	Formation of 1-Hexadecenoylglycerophosphoethanolamine (C16:1 Pe, Delta 9) by Phospholipase A2	Rtotol2 savalge synthesis	h2o[c] + pe_hs[c] -> h[c] + pe161_hs[c] + Rtotal2[c]
PEDH13_HSPLA2	Formation of 1-Tridecanoylglycerophosphoethanolamine (C13:0 Pe) by Phospholipase A2	Rtotol2 savalge synthesis	h2o[c] + pe_hs[c] -> h[c] + pe13_hs[c] + Rtotal2[c]
PEDH15_HSPLA2	Formation of 1-Pentadecanoylglycerophosphoethanolamine (C15:0 Pe) by Phospholipase A2	Rtotol2 savalge synthesis	h2o[c] + pe_hs[c] -> h[c] + pe15_hs[c] + Rtotal2[c]
PEDH17_HSPLA2	Formation of 1-Heptadecanoylglycerophosphoethanolamine (C17:0 Pe) by Phospholipase A2	Rtotol2 savalge synthesis	h2o[c] + pe_hs[c] -> h[c] + pe17_hs[c] + Rtotal2[c]
PCHOLN203_HSPLA2	Formation of 1-Dihomo-Linolenoylglycerophosphocholine (20:3, Delta 8, 11, 14), Lysopc A C20:3 by Phospholipase A2	Rtotol2 savalge synthesis	h2o[c] + pchol_hs[c] -> h[c] + pcholn203_hs[c] + Rtotal2[c]
PAILAR_HSPLA2	Formation of 1-Arachidonoylglycerophosphoinositol by Phospholipase A2	Rtotol2 savalge synthesis	h2o[c] + pail_hs[c] -> h[c] + pailar_hs[c] + Rtotal2[c]
PCHOLN24_HSPLA2	Formation of 1-Lignocericylglycerophosphocholine (24:0), Lysopc A C24 by Phospholipase A2	Rtotol2 savalge synthesis	h2o[c] + pchol_hs[c] -> h[c] + pcholn24_hs[c] + Rtotal2[c]
PCHOLN261_HSPLA2	Formation of Lysopc A C26:1 (Delta 5) by Phospholipase A2	Rtotol2 savalge synthesis	h2o[c] + pchol_hs[c] -> h[c] + pcholn261_hs[c] + Rtotal2[c]
PCHOLN281_HSPLA2	Formation of Lysopc A C28:1 (Delta 5) by Phospholipase A2	Rtotol2 savalge synthesis	h2o[c] + pchol_hs[c] -> h[c] + pcholn281_hs[c] + Rtotal2[c]
PCHOLN28_HSPLA2	Formation of Lysopc A C28:0 by Phospholipase A2	Rtotol2 savalge synthesis	h2o[c] + pchol_hs[c] -> h[c] + pcholn28_hs[c] + Rtotal2[c]
PCHOLDOC_HSPLA2	Formation of 1-Docosahexaenoylglycerophosphocholine by Phospholipase A2	Rtotol2 savalge synthesis	h2o[c] + pchol_hs[c] -> h[c] + pcholdoc_hs[c] + Rtotal2[c]
PCHOLDEIC_HSPLA2	Formation of 1-Eicosadienoylglycerophosphocholine (Delta 11, 14) by Phospholipase A2	Rtotol2 savalge synthesis	h2o[c] + pchol_hs[c] -> h[c] + pcholeic_hs[c] + Rtotal2[c]
PCHOLDET_HSPLA2	Formation of 1-Eicosatrienoylglycerophosphocholine (Delta 11, 14, 17) by Phospholipase A2	Rtotol2 savalge synthesis	h2o[c] + pchol_hs[c] -> h[c] + pcholet_hs[c] + Rtotal2[c]
PCHOLHEP_HSPLA2	Formation of 1-Heptadecanoylglycerophosphocholine by Phospholipase A2	Rtotol2 savalge synthesis	h2o[c] + pchol_hs[c] -> h[c] + pcholhep_hs[c] + Rtotal2[c]
PCHOLLINL_HSPLA2	Formation of 1-Linoleoylglycerophosphocholine (Delta 9, 12) by Phospholipase A2	Rtotol2 savalge synthesis	h2o[c] + pchol_hs[c] -> h[c] + pchollinl_hs[c] + Rtotal2[c]
PELINL_HSPLA2	Formation of 1-Linoleoylglycerophosphoethanolamine (Delta 9, 12) by Phospholipase A2	Rtotol2 savalge synthesis	h2o[c] + pe_hs[c] -> h[c] + pelinl_hs[c] + Rtotal2[c]
AGLPT	Alkyl Glycerol Phosphate Acyltransferase	Rtotol2 savalge synthesis	akgp_hs[c] + h[c] + Rtotal2[c] -> ak2gp_hs[c] + h2o[c]
RTOTAL2t	Rtotal2 Transport	Rtotol2 savalge synthesis	Rtotal2[e] <=> Rtotal2[c]
R_group_phosphotase_3	R Group Phosphotase 3	Rtotol3 savalge synthesis	atp[c] + coa[c] + Rtotal3[c] -> amp[c] + ppi[c] + Rtotal3coa[c]
ARTCOAL3	R Group Coenzyme A Ligase	Rtotol3 savalge synthesis	h2o[c] + Rtotal3coa[c] -> coa[c] + h[c] + Rtotal3[c]
LPS	Lipase	Rtotol3 savalge synthesis	h2o[c] + tag_hs[c] -> dag_hs[c] + h[c] + Rtotal3[c]
RTOTAL3t	Rtotal3 Transport	Rtotol3 savalge synthesis	Rtotal3[e] <=> Rtotal3[c]
ARTPLM1	R Group to Palmitate Conversion	Rtotalcoa metabolism	Rtotalcoa[c] -> pmtcoa[c]
ARTPLM1m	R Group to Palmitate Conversion	Rtotalcoa metabolism	Rtotalcoa[m] -> pmtcoa[m]
DHAPA	Dihydroxyacetone Phosphate Acyltransferase	Rtotalcoa metabolism	dhap[c] + Rtotalcoa[c] -> adhap_hs[c] + coa[c]
DHAPAx	Dihydroxyacetone Phosphate Acyltransferase	Rtotalcoa metabolism	dhap[x] + Rtotalcoa[x] -> adhap_hs[x] + coa[x]
DSAT	Dihydrosphingosine N-Acyltransferase	Rtotalcoa metabolism	Rtotalcoa[c] + sphgn[c] -> coa[c] + dhcrm_hs[c] + h[c]
GPAM_hs	Glycerol-3-Phosphate Acyltransferase	Rtotalcoa metabolism	glyc3p[c] + Rtotalcoa[c] -> alpa_hs[c] + coa[c] + 2.0 h[c]
GPAMm_hs	Glycerol-3-Phosphate Acyltransferase	Rtotalcoa metabolism	glyc3p[m] + Rtotalcoa[m] -> alpa_hs[m] + coa[m] + 2.0 h[m]
MOGAT	Monoacylglycerol Acyltransferase	Rtotalcoa metabolism	mag_hs[c] + Rtotalcoa[c] -> coa[c] + dag_hs[c]
RTOTALCRNCPT1	Carnitine Fatty-Acyl Transferase	Rtotalcoa metabolism	crn[c] + Rtotalcoa[c] <=> coa[c] + Rtotalcrn[c]
RTOTALCRNCPT2	R Group Transport into the Mitochondria	Rtotalcoa metabolism	coa[m] + Rtotalcrn[m] <=> crn[m] + Rtotalcoa[m]
CHOLESACATc	Esterification of Cholesterol to Cholesterol Ester	Rtotalcoa metabolism	chsterol[c] + Rtotalcoa[c] -> coa[c] + xolest2_hs[c]
AGPAT1	1-Acylglycerol-3-Phosphate O-Acyltransferase 1	Rtotalcoa2 metabolism	alpa_hs[c] + 2.0 h[c] + Rtotal2coa[c] -> coa[c] + pa_hs[c]
ARTPLM2	R Group to Palmitate Conversion	Rtotalcoa2 metabolism	Rtotal2coa[c] -> pmtcoa[c]
ARTPLM2m	R Group to Palmitate Conversion	Rtotalcoa2 metabolism	Rtotal2coa[m] -> pmtcoa[m]
RETFA	Retinol Acyltransferase	Rtotalcoa2 metabolism	retinol[c] + Rtotal2coa[c] -> coa[c] + retfa[c]
RTOTAL2CRNCPT1	Carnitine Fatty-Acyl Transferase	Rtotalcoa2 metabolism	crn[c] + Rtotal2coa[c] <=> coa[c] + Rtotal2crn[c]
RTOTAL2CRNCPT2	R Group Transport into the Mitochondria	Rtotalcoa2 metabolism	coa[m] + Rtotal2crn[m] <=> crn[m] + Rtotal2coa[m]
RTOTAL2FATPc	Uptake of Rtotal2	Rtotalcoa2 metabolism	atp[c] + coa[c] + Rtotal2[e] -> amp[c] + ppi[c] + Rtotal2coa[c]
ARTPLM3	R Group to Palmitate Conversion	Rtotalcoa3 metabolism	Rtotal3coa[c] -> pmtcoa[c]
ARTPLM3m	R Group to Palmitate Conversion	Rtotalcoa3 metabolism	Rtotal3coa[m] -> pmtcoa[m]
DGAT	Diacylglycerol Acyltransferase	Rtotalcoa3 metabolism	dag_hs[c] + Rtotal3coa[c] -> coa[c] + tag_hs[c]
RTOTAL3CRNCPT1	Carnitine Fatty-Acyl Transferase	Rtotalcoa3 metabolism	crn[c] + Rtotal3coa[c] <=> coa[c] + Rtotal3crn[c]
RTOTAL3CRNCPT2	R Group Transport into the Mitochondria	Rtotalcoa3 metabolism	coa[m] + Rtotal3crn[m] <=> crn[m] + Rtotal3coa[m]
RTOTAL3FATPc	Uptake of Rtotal3	Rtotalcoa3 metabolism	atp[c] + coa[c] + Rtotal3[e] -> amp[c] + ppi[c] + Rtotal3coa[c]
RTOTALCRNt	R Group Transport into the Mitochondria	Rtotalcrn metabolism	Rtotalcrn[c] <=> Rtotalcrn[m]
RTOTAL2CRNt	R Group Transport into the Mitochondria	Rtotalcrn metabolism	Rtotal2crn[c] <=> Rtotal2crn[m]
RTOTAL3CRNt	R Group Transport into the Mitochondria	Rtotalcrn metabolism	Rtotal3crn[c] <=> Rtotal3crn[m]
GLCt1r	Glucose Transport (Uniport)	Glycolysis_glucose	glc_D[e] <=> glc_D[c]
GLCt4	Glucose Transport via Sodium Symport	Glycolysis_glucose	glc_D[e] + na1[e] <=> glc_D[c] + na1[c]
HEX1	Hexokinase (D-Glucose:ATP)	Glycolysis_glucose	atp[c] + glc_D[c] -> adp[c] + g6p[c] + h[c]
PGI	Glucose-6-Phosphate Isomerase	Glycolysis_glucose	g6p[c] <=> f6p[c]
PFK	Phosphofructokinase	Glycolysis_glucose	atp[c] + f6p[c] -> adp[c] + fdp[c] + h[c]
PFK26	6-Phosphofructo-2-Kinase	Glycolysis_glucose	atp[c] + f6p[c] -> adp[c] + f26bp[c] + h[c]
FBP	Fructose-Bisphosphatase	Glycolysis_glucose	fdp[c] + h2o[c] -> f6p[c] + pi[c]
FBA	Fructose-Bisphosphate Aldolase	Glycolysis_glucose	fdp[c] <=> dhap[c] + g3p[c]
TPI	Triose-Phosphate Isomerase	Glycolysis_glucose	dhap[c] <=> g3p[c]
GAPD	Glyceraldehyde-3-Phosphate Dehydrogenase	Glycolysis_glucose	g3p[c] + nad[c] + pi[c] <=> 13dpg[c] + h[c] + nadh[c]
DPGase	Diphosphoglycerate Phosphatase	Glycolysis_glucose	23dpg[c] + h2o[c] -> 3pg[c] + pi[c]
ACYP	Acylphosphatase	Glycolysis_glucose	13dpg[c] + h2o[c] -> 3pg[c] + h[c] + pi[c]
DPGM	Diphosphoglyceromutase	Glycolysis_glucose	13dpg[c] <=> 23dpg[c] + h[c]
PGK	Phosphoglycerate Kinase	Glycolysis_glucose	3pg[c] + atp[c] <=> 13dpg[c] + adp[c]
PGM	Phosphoglycerate Mutase	Glycolysis_glucose	2pg[c] <=> 3pg[c]
ENO	Enolase	Glycolysis_glucose	2pg[c] <=> h2o[c] + pep[c]
PYK	Pyruvate Kinase	Glycolysis_glucose	adp[c] + h[c] + pep[c] -> atp[c] + pyr[c]
L_LACt2r	L-Lactate Reversible Transport via Proton Symport	GLycolysis_lactate	h[e] + lac_L[e] <=> h[c] + lac_L[c]
LDH_L	L-Lactate Dehydrogenase	Glycolysis_glucose	lac_L[c] + nad[c] <=> h[c] + nadh[c] + pyr[c]
PYRt2m	Pyruvate Mitochondrial Transport via Proton Symport	Glycolysis_glucose	h[c] + pyr[c] <=> h[m] + pyr[m]
PDHm	Pyruvate Dehydrogenase	Glycolysis_glucose	coa[m] + nad[m] + pyr[m] -> accoa[m] + co2[m] + nadh[m]
CSm	Citrate Synthase	TCA	accoa[m] + h2o[m] + oaa[m] -> cit[m] + coa[m] + h[m]
ACONTm	Aconitate Hydratase	TCA	cit[m] <=> icit[m]
ICDHxm	Isocitrate Dehydrogenase (NAD+)	TCA	icit[m] + nad[m] -> akg[m] + co2[m] + nadh[m]
ICDHyrm	Isocitrate Dehydrogenase (NADP+)	TCA	icit[m] + nadp[m] <=> akg[m] + co2[m] + nadph[m]
CO2tm	CO2 Transport (Diffusion), Mitochondrial	TCA	co2[c] <=> co2[m]
CO2t	CO2 Transporter via Diffusion	TCA	co2[e] <=> co2[c]
AKGDm	2-Oxoglutarate Dehydrogenase	TCA	akg[m] + coa[m] + nad[m] -> co2[m] + nadh[m] + succoa[m]
SUCOAS1m	Succinate- Coenzyme A Ligase (GDP-Forming)	TCA	coa[m] + gtp[m] + succ[m] <=> gdp[m] + pi[m] + succoa[m]
SUCOASm	Succinate- Coenzyme A Ligase (ADP-Forming)	TCA	atp[m] + coa[m] + succ[m] <=> adp[m] + pi[m] + succoa[m]
NDPK1m	Nucleoside-Diphosphate Kinase (ATP:GDP), Mitochondrial	TCA	atp[m] + gdp[m] <=> adp[m] + gtp[m]
SUCD1m	Succinate Dehydrogenase	TCA	fad[m] + succ[m] <=> fadh2[m] + fum[m]
r0509	Succinate:Ubiquinone Oxidoreductase	TCA?	q10[m] + succ[m] -> fum[m] + q10h2[m]
FUMm	Fumarase, Mitochondrial	TCA	fum[m] + h2o[m] <=> mal_L[m]
MDHm	Malate Dehydrogenase, Mitochondrial	TCA	mal_L[m] + nad[m] <=> h[m] + nadh[m] + oaa[m]
AKGMALtm	Alpha-Ketoglutarate/Malate Transporter	TCA	akg[m] + mal_L[c] <=> akg[c] + mal_L[m]
r0081	L-Alanine:2-Oxoglutarate Aminotransferase	TCA?	akg[m] + ala_L[m] <=> glu_L[m] + pyr[m]
MDH	Malate Dehydrogenase	TCA	mal_L[c] + nad[c] <=> h[c] + nadh[c] + oaa[c]
ASPTA	Aspartate Transaminase	TCA	akg[c] + asp_L[c] <=> glu_L[c] + oaa[c]
ASPGLUm	Aspartate-Glutamate Mitochondrial Shuttle	TCA	asp_L[m] + glu_L[c] + h[c] -> asp_L[c] + glu_L[m] + h[m]
ASPTAm	Aspartate Transaminase	TCA	akg[m] + asp_L[m] <=> glu_L[m] + oaa[m]
ACONT	Aconitase	TCA	cit[c] <=> icit[c]
ICDHy	Isocitrate Dehydrogenase (NADP)	TCA	icit[c] + nadp[c] -> akg[c] + co2[c] + nadph[c]
ICDHyp	Isocitrate Dehydrogenase (NADP+)	TCA	icit[x] + nadp[x] -> akg[x] + co2[x] + nadph[x]
CITL	Citrate Lyase	TCA	cit[c] -> ac[c] + oaa[c]
ACITL	ATP-Citrate Lyase	TCA	atp[c] + cit[c] + coa[c] -> accoa[c] + adp[c] + oaa[c] + pi[c]
FUM	Fumarase	TCA	fum[c] + h2o[c] <=> mal_L[c]
MDHx	Malate Dehydrogenase, Peroxisomal	TCA	mal_L[x] + nad[x] <=> h[x] + nadh[x] + oaa[x]
G6PDH2r	Glucose 6-Phosphate Dehydrogenase	Pentose phosphate pathway	g6p[c] + nadp[c] <=> 6pgl[c] + h[c] + nadph[c]
G6PDH2c	Glucose 6-Phosphate Dehydrogenase	Pentose phosphate pathway	3.0 g6p[c] + 3.0 nadp[c] -> 3.0 6pgl[c] + 3.0 h[c] + 3.0 nadph[c]
PGLc	6-Phosphogluconolactonase	Pentose phosphate pathway	3.0 6pgl[c] + 3.0 h2o[c] -> 3.0 6pgc[c] + 3.0 h[c]
PGL	6-Phosphogluconolactonase	Pentose phosphate pathway	6pgl[c] + h2o[c] -> 6pgc[c] + h[c]
GND	Phosphogluconate Dehydrogenase	Pentose phosphate pathway	6pgc[c] + nadp[c] -> co2[c] + nadph[c] + ru5p_D[c]
RPI	Ribose-5-Phosphate Isomerase	Pentose phosphate pathway	r5p[c] <=> ru5p_D[c]
PRPPS	Phosphoribosylpyrophosphate Synthetase	Pentose phosphate pathway	atp[c] + r5p[c] <=> amp[c] + h[c] + prpp[c]
PPM	Phosphopentomutase	Pentose phosphate pathway	r1p[c] <=> r5p[c]
RPE	Ribulose 5-Phosphate 3-Epimerase	Pentose phosphate pathway	ru5p_D[c] <=> xu5p_D[c]
TKT1	Transketolase	Pentose phosphate pathway	r5p[c] + xu5p_D[c] <=> g3p[c] + s7p[c]
TKT2	Transketolase	Pentose phosphate pathway	e4p[c] + xu5p_D[c] <=> f6p[c] + g3p[c]
TALA	Transaldolase	Pentose phosphate pathway	g3p[c] + s7p[c] <=> e4p[c] + f6p[c]
PMEVKc		cholesterol synthesis	atp[c] + 5pmev[c] -> adp[c] + 5dpmev[c]
MEVK1c		cholesterol synthesis	atp[c] + mev_R[c] -> h[c] + adp[c] + 5pmev[c]
IPDDI		cholesterol synthesis	ipdp[c] <=> dmpp[c]
HMGCOASi		cholesterol synthesis	h2o[c] + accoa[c] + aacoa[c] -> h[c] + coa[c] + hmgcoa[c]
HMGCOARc		cholesterol synthesis	2 h[c] + 2 nadph[c] + hmgcoa[c] -> 2 nadp[c] + coa[c] + mev_R[c]
GRTT		cholesterol synthesis	ipdp[c] + grdp[c] -> ppi[c] + frdp[c]
DPMVDc		cholesterol synthesis	atp[c] + 5dpmev[c] -> adp[c] + pi[c] + co2[c] + ipdp[c]
DMATT		cholesterol synthesis	ipdp[c] + dmpp[c] -> ppi[c] + grdp[c]
SQLSr		cholesterol synthesis	h[r] + nadph[r] + 2 frdp[r] -> nadp[r] + 2 ppi[r] + sql[r]
SQLEr		cholesterol synthesis	o2[r] + h[r] + nadph[r] + sql[r] -> h2o[r] + nadp[r] + Ssq23epx[r]
r0781		cholesterol synthesis	3 o2[r] + 2 h[r] + 3 nadph[r] + lanost[r] <=> 4 h2o[r] + 3 nadp[r] + 44mctr[r] + for[r]
r0780		cholesterol synthesis	nadp[r] + 44mzym[r] <=> h[r] + nadph[r] + 44mctr[r]
LSTO1r		cholesterol synthesis	o2[r] + h[r] + nadph[r] + chlstol[r] -> 2 h2o[r] + nadp[r] + ddsmsterol[r]
LNSTLSr		cholesterol synthesis	Ssq23epx[r] -> lanost[r]
FRDPtcr		cholesterol synthesis	frdp[c] <=> frdp[r]
EBP1r		cholesterol synthesis	zymst[r] -> chlstol[r]
DSREDUCr		cholesterol synthesis	h[r] + nadph[r] + dsmsterol[r] -> nadp[r] + chsterol[r]
DHCR71r		cholesterol synthesis	h[r] + nadph[r] + ddsmsterol[r] -> nadp[r] + dsmsterol[r]
DHCR243r		cholesterol synthesis	fadh2[r] + dsmsterol[r] -> chsterol[r] + fad[r]
C4STMO2r		cholesterol synthesis	o2[r] + 4mzym_int2[r] + nad[r] -> h[r] + co2[r] + nadh[r] + zym_int2[r]
C4STMO2Pr		cholesterol synthesis	o2[r] + nadp[r] + 4mzym_int2[r] -> h[r] + nadph[r] + co2[r] + zym_int2[r]
C4STMO1r		cholesterol synthesis	3 o2[r] + 3 h[r] + 3 nadph[r] + 44mzym[r] -> 4 h2o[r] + 3 nadp[r] + 4mzym_int1[r]
C3STKR2r		cholesterol synthesis	h[r] + nadph[r] + zym_int2[r] -> nadp[r] + zymst[r]
C3STDH1r		cholesterol synthesis	4mzym_int1[r] + nad[r] -> h[r] + co2[r] + 4mzym_int2[r] + nadh[r]
C3STDH1Pr		cholesterol synthesis	nadp[r] + 4mzym_int1[r] -> h[r] + nadph[r] + co2[r] + 4mzym_int2[r]
C14STRr		cholesterol synthesis	h[r] + nadph[r] + 44mctr[r] -> nadp[r] + 44mzym[r]
ACACT1r		cholesterol synthesis	2 accoa[c] <=> coa[c] + aacoa[c]
XOLDIOLONEt		Bile acid synthesis	xoldiolone[c] <=> xoldiolone[r]
XOLDIOLONEATP		Bile acid synthesis	h2o[c] + atp[c] + xoldiolone[c] -> h[c] + adp[c] + pi[c] + xoldiolone[e]
XOL27OHtmc		Bile acid synthesis	xol27oh[m] <=> xol27oh[c]
sink_xoldiolone[c]		Bile acid synthesis	xoldiolone[c] <=>
RE3346C		Bile acid synthesis	2 h[c] + nadh[c] + thcholstoic[c] <=> h2o[c] + nad[c] + CE4872[c]
RE3251C		Bile acid synthesis	o2[c] + h[c] + nadph[c] + xoltetrol[c] -> h2o[c] + nadp[c] + CE4874[c]
RE3247M		Bile acid synthesis	o2[m] + CE5166[m] -> h2o2[m] + cholcoads[m]
RE2814M		Bile acid synthesis	nad[m] + xol27oh[m] <=> h[m] + nadh[m] + xol7aone[m]
RE2626C		Bile acid synthesis	h2o[c] + nadp[c] + CE4872[c] <=> 2 h[c] + nadph[c] + thcholstoic[c]
RE2625C		Bile acid synthesis	nad[c] + xoltetrol[c] <=> h[c] + nadh[c] + CE4872[c]
RE2624M		Bile acid synthesis	CE5166[m] <=> cholcoar[m]
RE1836C		Bile acid synthesis	o2[c] + coa[c] + dhcholestancoa[c] -> h2o[c] + ppcoa[c] + dcholcoa[c]
RE1834M		Bile acid synthesis	h2o[m] + cholcoa[m] <=> h[m] + coa[m] + cholate[m]
RE1810M		Bile acid synthesis	2 nadp[m] + xol7ah2[m] <=> 2 h[m] + 2 nadph[m] + xol7aone[m]
RE1807M		Bile acid synthesis	h2o[m] + nadp[m] + xol7ah2al[m] <=> 2 h[m] + nadph[m] + dhcholestanate[m]
RE1796R		Bile acid synthesis	nad[r] + xol7a[r] <=> h[r] + nadh[r] + xol7aone[r]
RE1796M		Bile acid synthesis	nad[m] + 20ahchsterol[m] <=> h[m] + nadh[m] + xol7aone[m]
r1025		Bile acid synthesis	h2o[r] + atp[r] + xoldiolone[r] -> xoldiolone[c] + adp[r] + h[r] + pi[r]
r0741		Bile acid synthesis	o2[c] + h[c] + nadph[c] + xoltriol[c] -> h2o[c] + nadp[c] + xoltetrol[c]
r0651		Bile acid synthesis	atp[c] + coa[c] + C02528[c] <=> amp[c] + ppi[c] + dcholcoa[c]
P4508B13r		Bile acid synthesis	o2[r] + h[r] + nadh[r] + xol7aone[r] -> h2o[r] + nad[r] + xoldiolone[r]
P4508B11r		Bile acid synthesis	o2[r] + h[r] + nadph[r] + xol7aone[r] -> h2o[r] + nadp[r] + xoldiolone[r]
P4507A1r		Bile acid synthesis	o2[r] + h[r] + nadph[r] + chsterol[r] -> h2o[r] + nadp[r] + xol7a[r]
P45027A1m		Bile acid synthesis	o2[m] + h[m] + nadph[m] + chsterol[m] -> h2o[m] + nadp[m] + xol27oh[m]
P45027A16m		Bile acid synthesis	o2[m] + nadph[m] + xol7ah2al[m] -> h2o[m] + nadp[m] + dhcholestanate[m]
P45027A15m		Bile acid synthesis	o2[m] + h[m] + nadph[m] + xol7ah3[m] -> 2 h2o[m] + nadp[m] + xol7ah2al[m]
P45027A14m		Bile acid synthesis	o2[m] + h[m] + nadph[m] + xol7ah2[m] -> h2o[m] + nadp[m] + xol7ah3[m]
HSD3B7P		Bile acid synthesis	nadp[r] + xol7a[r] -> h[r] + nadph[r] + xol7aone[r]
HMR_1786		Bile acid synthesis	o2[c] + h[c] + nadph[c] + chsterol[c] -> h2o[c] + nadp[c] + xol27oh[c]
HMR_1694		Bile acid synthesis	dhcholestanate[c] <=> dhcholestanate[m]
HMR_1685		Bile acid synthesis	nadp[m] + xol7ah3[m] -> h[m] + nadph[m] + xol7ah2al[m]
HMR_1653		Bile acid synthesis	coa[m] + cholcoaone[m] -> ppcoa[m] + cholcoa[m]
HMR_1651		Bile acid synthesis	nad[m] + HC01459[m] <=> h[m] + nadh[m] + cholcoaone[m]
HMR_1644		Bile acid synthesis	h2o[m] + cholcoads[m] -> HC01459[m]
HMR_1637		Bile acid synthesis	o2[m] + cholcoas[m] -> h2o2[m] + cholcoads[m]
HMR_1635		Bile acid synthesis	cholcoar[m] -> cholcoas[m]
HMR_1630		Bile acid synthesis	cholcoar[c] <=> cholcoar[m]
HMR_1627		Bile acid synthesis	atp[c] + coa[c] + thcholstoic[c] -> amp[c] + ppi[c] + cholcoar[c]
DCHOLESTANCOAc		Bile acid synthesis	atp[c] + coa[c] + dhcholestanate[c] -> amp[c] + ppi[c] + dhcholestancoa[c]
AKR1D2		Bile acid synthesis	h[c] + nadph[c] + xoldiolone[c] -> nadp[c] + xoldioloneh[c]
AKR1C42		Bile acid synthesis	h[c] + nadh[c] + xoldioloneh[c] -> nad[c] + xoltriol[c]
FAS80COA_L	Fatty Acyl Coenzyme A Synthase (N-C8:0CoA), Lumped Reaction	Fatty acid synthesis	accoa[c] + 9.0 h[c] + 3.0 malcoa[c] + 6.0 nadph[c] -> 3.0 co2[c] + 3.0 coa[c] + 3.0 h2o[c] + 6.0 nadp[c] + occoa[c]
FAS100COA	Fatty Acyl Coenzyme A Synthase (N-C10:0CoA)	Fatty acid synthesis	3.0 h[c] + malcoa[c] + 2.0 nadph[c] + occoa[c] -> co2[c] + coa[c] + dcacoa[c] + h2o[c] + 2.0 nadp[c]
FAS120COA	Fatty-Acyl Coenzyme A Synthase (N-C12:0CoA)	Fatty acid synthesis	dcacoa[c] + 3.0 h[c] + malcoa[c] + 2.0 nadph[c] -> co2[c] + coa[c] + ddcacoa[c] + h2o[c] + 2.0 nadp[c]
FAS140COA	Fatty-Acyl Coenzyme A Synthase (N-C14:0CoA)	Fatty acid synthesis	ddcacoa[c] + 3.0 h[c] + malcoa[c] + 2.0 nadph[c] -> co2[c] + coa[c] + h2o[c] + 2.0 nadp[c] + tdcoa[c]
FAS160COA	Fatty-Acyl Coenzyme A Synthase (N-C16:0CoA)	Fatty acid synthesis	3.0 h[c] + malcoa[c] + 2.0 nadph[c] + tdcoa[c] -> co2[c] + coa[c] + h2o[c] + 2.0 nadp[c] + pmtcoa[c]
FAS180COA	Fatty-Acyl Coenzyme A Synthase (N-C18:0CoA)	Fatty acid synthesis	3.0 h[c] + malcoa[c] + 2.0 nadph[c] + pmtcoa[c] -> co2[c] + coa[c] + h2o[c] + 2.0 nadp[c] + stcoa[c]
FACOAL1821	Fatty-Acid- Coenzyme A Ligase	Fatty acid synthesis	atp[c] + coa[c] + lnlc[c] <=> amp[c] + lnlccoa[c] + ppi[c]
DESAT18_9	Fatty Acyl Coenzyme A Desaturase (N-C18:2CoA -> N-C18:3CoA)	Fatty acid synthesis	h[c] + lnlccoa[c] + nadh[c] + o2[c] -> 2.0 h2o[c] + lnlncgcoa[c] + nad[c]
HMR_2368	Linoleoyl Coenzyme A, Ferrocytochrome B5:Oxygen Oxidoreductase (6, 7 Cis-Dehydrogenating)	Fatty acid synthesis	h[c] + lnlccoa[c] + nadph[c] + o2[c] -> 2.0 h2o[c] + lnlncgcoa[c] + nadp[c]
FAEL183	Fatty-Acyl Coenzyme A Elongation (N-C18:3CoA)	Fatty acid synthesis	5.0 h[c] + lnlncgcoa[c] + malcoa[c] + 4.0 nadph[c] + o2[c] -> co2[c] + coa[c] + dlnlcgcoa[c] + 3.0 h2o[c] + 4.0 nadp[c]
DESAT20_1	Fatty Acyl Coenzyme A Desaturase (N-C20:3CoA -> N-C20:4CoA)	Fatty acid synthesis	dlnlcgcoa[c] + h[c] + nadh[c] + o2[c] -> arachdcoa[c] + 2.0 h2o[c] + nad[c]
HMR_2380	HMR_2380	Fatty acid synthesis	dlnlcgcoa[c] + h[c] + nadph[c] + o2[c] -> arachdcoa[c] + 2.0 h2o[c] + nadp[c]
FAEL204	Fatty-Acyl Coenzyme A Elongation (N-C20:4CoA)	Fatty acid synthesis	arachdcoa[c] + 5.0 h[c] + malcoa[c] + 4.0 nadph[c] + o2[c] -> adrncoa[c] + co2[c] + coa[c] + 3.0 h2o[c] + 4.0 nadp[c]
HMR_2391	HMR_2391	Fatty acid synthesis	CE4835[c] + h[c] + nadph[c] -> adrncoa[c] + nadp[c]
HMR_2393	HMR_2393	Fatty acid synthesis	adrncoa[c] + h[c] + nadph[c] + o2[c] -> dcsptn1coa[c] + 2.0 h2o[c] + nadp[c]
HMR_2395	Very-Long-Chain 3-Oxoacyl Coenzyme A Synthase	Fatty acid synthesis	adrncoa[c] + h[c] + malcoa[c] -> CE4834[c] + co2[c] + coa[c]
HMR_2286	Stearoyl Coenzyme A 9-Desaturase	Fatty acid synthesis	h[c] + nadph[c] + o2[c] + pmtcoa[c] -> 2.0 h2o[c] + hdcoa[c] + nadp[c]
DESAT16_2	Palmitoyl Coenzyme A Desaturase (N-C16:0CoA -> N-C16:1CoA)	Fatty acid synthesis	h[c] + nadh[c] + o2[c] + pmtcoa[c] -> 2.0 h2o[c] + hdcoa[c] + nad[c]
RE3241C	RE3241C	Fatty acid synthesis	h[c] + hdcoa[c] + malcoa[c] -> CE5160[c] + co2[c] + coa[c]
RE3242C	RE3242C	Fatty acid synthesis	CE5160[c] + h[c] + nadph[c] <=> CE5161[c] + nadp[c]
RE3243C	RE3243C	Fatty acid synthesis	CE5161[c] <=> CE5162[c] + h2o[c]
RE3244C	RE3244C	Fatty acid synthesis	CE5162[c] + h[c] + nadph[c] <=> nadp[c] + odecoa[c]
HMR_2294	Stearoyl Coenzyme A 9-Desaturase	Fatty acid synthesis	h[c] + nadph[c] + o2[c] + stcoa[c] -> 2.0 h2o[c] + nadp[c] + odecoa[c]
DESAT18_3	Stearoyl Coenzyme A Desaturase (N-C18:0CoA -> N-C18:1CoA)	Fatty acid synthesis	h[c] + nadh[c] + o2[c] + stcoa[c] -> 2.0 h2o[c] + nad[c] + odecoa[c]
DESAT18_4	Stearoyl Coenzyme A Desaturase (N-C18:0CoA -> N-C18:1CoA)	Fatty acid synthesis	h[c] + nadh[c] + o2[c] + stcoa[c] -> 2.0 h2o[c] + nad[c] + octd11ecoa[c]
DESAT18_5	Stearoyl Coenzyme A Desaturase (N-C18:0CoA -> N-C18:1CoA)	Fatty acid synthesis	h[c] + nadh[c] + o2[c] + stcoa[c] -> 2.0 h2o[c] + nad[c] + od2coa[c]
DESAT18_6	Fatty Acyl Coenzyme A Desaturase (N-C18:1CoA -> N-C18:2CoA)	Fatty acid synthesis	h[c] + nadh[c] + o2[c] + odecoa[c] -> 2.0 h2o[c] + lneldccoa[c] + nad[c]
DESAT18_7	Fatty Acyl Coenzyme A Desaturase (N-C18:1CoA -> N-C18:2CoA)	Fatty acid synthesis	h[c] + nadh[c] + o2[c] + octd11ecoa[c] -> 2.0 h2o[c] + lneldccoa[c] + nad[c]
DESAT18_10	Fatty Acyl Coenzyme A Desaturase (N-C18:2CoA -> N-C18:3CoA)	Fatty acid synthesis	h[c] + lnlncacoa[c] + nadh[c] + o2[c] -> 2.0 h2o[c] + nad[c] + strdnccoa[c]
DESAT18_9	Fatty Acyl Coenzyme A Desaturase (N-C18:2CoA -> N-C18:3CoA)	Fatty acid synthesis	h[c] + lnlccoa[c] + nadh[c] + o2[c] -> 2.0 h2o[c] + lnlncgcoa[c] + nad[c]
DESAT20_1	Fatty Acyl Coenzyme A Desaturase (N-C20:3CoA -> N-C20:4CoA)	Fatty acid synthesis	dlnlcgcoa[c] + h[c] + nadh[c] + o2[c] -> arachdcoa[c] + 2.0 h2o[c] + nad[c]
DESAT20_2	Fatty Acyl Coenzyme A Desaturase (N-C20:4CoA -> N-C20:5CoA)	Fatty acid synthesis	eicostetcoa[c] + h[c] + nadh[c] + o2[c] -> 2.0 h2o[c] + nad[c] + tmndnccoa[c]
DESAT14_9	Desaturation of Myristic Acid to 9-Tetradecenoic Acid	Fatty acid synthesis	h[c] + nadh[c] + o2[c] + tdcoa[c] -> 2.0 h2o[c] + nad[c] + ttdceacoa[c]
DESAT24_1	Fatty Acyl Coenzyme A Desaturase (N-C24:5CoA -> N-C24:6CoA)	Fatty acid synthesis	h[c] + nadh[c] + o2[c] + tetpent3coa[c] -> 2.0 h2o[c] + nad[c] + tethex3coa[c]
FAEL184	Fatty-Acyl Coenzyme A Elongation (N-C20:4CoA)	Fatty acid synthesis	5.0 h[c] + malcoa[c] + 4.0 nadph[c] + o2[c] + strdnccoa[c] -> co2[c] + coa[c] + eicostetcoa[c] + 3.0 h2o[c] + 4.0 nadp[c]
FAEL205	Fatty-Acyl Coenzyme A Elongation (N-C20:5CoA)	Fatty acid synthesis	5.0 h[c] + malcoa[c] + 4.0 nadph[c] + o2[c] + tmndnccoa[c] -> clpndcoa[c] + co2[c] + coa[c] + 3.0 h2o[c] + 4.0 nadp[c]
HMR_2190	Very-Long-Chain 3-Oxoacyl Coenzyme A Synthase	Fatty acid synthesis	h[c] + malcoa[c] + pmtcoa[c] -> 3ohodcoa[c] + co2[c] + coa[c]
KAS8	B-Ketoacyl Synthetase (Palmitate, N-C16:0)	Fatty acid synthesis	accoa[c] + 20.0 h[c] + 7.0 malcoa[c] + 14.0 nadph[c] -> 7.0 co2[c] + 8.0 coa[c] + 6.0 h2o[c] + hdca[c] + 14.0 nadp[c]
FAS180	Fas180	Fatty acid synthesis	3.0 h[c] + hdca[c] + malcoa[c] + 2.0 nadph[c] -> co2[c] + coa[c] + h2o[c] + 2.0 nadp[c] + ocdca[c]
KAS17rev	B-ketoacyl synthetase (n-C18:1), reversed	Fatty acid synthesis	8.0 co2[c] + 9.0 coa[c] + 7.0 h2o[c] + 15.0 nadp[c] + ocdcea[c] -> accoa[c] + 22.0 h[c] + 8.0 malcoa[c] + 15.0 nadph[c]
HMR_2211	Very-Long-Chain 3-Oxoacyl Coenzyme A Synthase	Fatty acid synthesis	docoscoa[c] + h[c] + malcoa[c] -> CE2253[c] + co2[c] + coa[c]
HMR_2215	Very-Long-Chain 3-Oxoacyl Coenzyme A Synthase	Fatty acid synthesis	h[c] + malcoa[c] + ttccoa[c] -> 3ohxccoa[c] + co2[c] + coa[c]
HMR_2472	HMR_2472	Fatty acid synthesis	h[c] + lnlncacoa[c] + nadph[c] + o2[c] -> 2.0 h2o[c] + nadp[c] + strdnccoa[c]
HMR_2484	HMR_2484	Fatty acid synthesis	eicostetcoa[c] + h[c] + nadph[c] + o2[c] -> 2.0 h2o[c] + nadp[c] + tmndnccoa[c]
HMR_2495	HMR_2495	Fatty acid synthesis	clpndcoa[c] + h[c] + nadph[c] + o2[c] -> c226coa[c] + 2.0 h2o[c] + nadp[c]
HMR_2219	Very-Long-Chain Enoyl Coenzyme A Reductase	Fatty acid synthesis	h[c] + M00049[c] + nadph[c] -> hexccoa[c] + nadp[c]
C10OHc	Production of 3-Ohdecanoylcarnitinec	Fatty acid synthesis	3hdcoa[c] + crn[c] <=> 3deccrn[c] + coa[c]
HDCACBP	Transport of (S)-3-Hydroxydecanoyl Coenzyme A from Mitochondria into the Cytosol	Fatty acid synthesis	3hdcoa[m] <=> 3hdcoa[c]
RE0581C	RE0581C	Fatty acid synthesis	3ohodcoa[c] + h[c] + nadph[c] <=> CE2248[c] + nadp[c]
DESAT18_8	Fatty Acyl Coenzyme A Desaturase (N-C18:1CoA -> N-C18:2CoA)	Fatty acid synthesis	h[c] + nadh[c] + o2[c] + od2coa[c] -> 2.0 h2o[c] + lneldccoa[c] + nad[c]
HMR_4263	NAD+ Diphosphatase	Salvage synthesis of NAD	h2o[c] + nad[c] -> amp[c] + 2.0 h[c] + nmn[c]
NTD5_a	5-Nucleotidase (dTMP)	Salvage synthesis of NAD	h2o[c] + nmn[c] -> pi[c] + rnam[c]
PNP	Purine-Nucleoside Phosphorylase	Salvage synthesis of NAD	pi[c] + rnam[c] <=> h[c] + ncam[c] + r1p[c]
RNMK	Ribosylnicotinamide Kinase	Salvage synthesis of NAD	atp[c] + rnam[c] -> adp[c] + h[c] + nmn[c]
NMNS	Nicotinamide Ribotide (NMN) Synthetase	Salvage synthesis of NAD	h[c] + ncam[c] + prpp[c] -> nmn[c] + ppi[c]
NMNATr	Nicotinamide-Nucleotide Adenylyltransferase	Salvage synthesis of NAD	atp[c] + h[c] + nmn[c] <=> nad[c] + ppi[c]
NADK	NAD Kinase	Salvage synthesis of NAD	atp[c] + nad[c] -> adp[c] + h[c] + nadp[c]
HMR_4270	Acid Phosphatase	NAD degradation	h2o[c] + nadp[c] -> nad[c] + pi[c]
NADN	NAD Nucleosidase	NAD degradation	h2o[c] + nad[c] -> adprib[c] + h[c] + ncam_d[c]
NADPN	NADP Nucleosidase	NAD degradation	h2o[c] + nadp[c] -> adprbp[c] + h[c] + ncam_d[c]
HMR_9642	HMR_9642	NAD degradation	adprbp[c] <=> adprbp[e]
NNAM	Nicotinamidase	NAD degradation	h2o[c] + ncam_d[c] -> nac[c] + nh4[c]
NACDe	Release of Nicotinate at the Basolateral Surface	NAD degradation	nac[c] -> nac[e]
r1106	Postulated Transport Reaction	FAD sysntesis	ribflv[e] <=> ribflv[c]
RBFK	Riboflavin Kinase	FAD sysntesis	atp[c] + ribflv[c] -> adp[c] + fmn[c] + h[c]
FMNAT	FMN Adenylyltransferase	FAD sysntesis	atp[c] + fmn[c] + h[c] -> fad[c] + ppi[c]
FADDP	FAD Diphosphatase	FAD degradation	fad[c] + h2o[c] -> amp[c] + fmn[c] + 2.0 h[c]
FADDPb	FAD Diphosphatase_output	FAD degradation	fad[c] + h2o[c] -> amp[c] + fmn_d[c] + 2.0 h[c]
ACP1_FMN_	Acid Phosphatase (FMN)	FAD degradation	fmn_d[c] + h2o[c] -> pi[c] + ribflv_d[c]
RIBFtrc	Transport Reaction(ribflv)	FAD degradation	ribflv_d[c] -> ribflv_d[e]
ACACT1r		synthesis of q10	2.0 accoa[c] <=> aacoa[c] + coa[c]
HMGCOASi		synthesis of q10	aacoa[c] + accoa[c] + h2o[c] -> coa[c] + h[c] + hmgcoa[c]
HMGCOARc		synthesis of q10	2.0 h[c] + hmgcoa[c] + 2.0 nadph[c] -> coa[c] + mev_R[c] + 2.0 nadp[c]
MEVK1c		synthesis of q10	atp[c] + mev_R[c] -> 5pmev[c] + adp[c] + h[c]
PMEVKc		synthesis of q10	5pmev[c] + atp[c] -> 5dpmev[c] + adp[c]
DPMVDc		synthesis of q10	5dpmev[c] + atp[c] -> adp[c] + co2[c] + ipdp[c] + pi[c]
IPDDI		synthesis of q10	ipdp[c] <=> dmpp[c]
DMATT		synthesis of q10	dmpp[c] + ipdp[c] -> grdp[c] + ppi[c]
GRTT		synthesis of q10	grdp[c] + ipdp[c] -> frdp[c] + ppi[c]
DPPS	Decaprenyl Synthase	synthesis of q10	frdp[c] + 7.0 ipdp[c] -> decdp[c] + 7.0 ppi[c]
DECDPtm	Lipid, Flip-Flop Intracellular Transport	synthesis of q10	decdp[c] <=> decdp[m]
TYRTAm	Tyrosine Transaminase, Mitochondrial	synthesis of q10	akg[m] + tyr_L[m] <=> 34hpp[m] + glu_L[m]
34HPLFM	3- (4-Hydroxyphenyl-)Lactate Formation	synthesis of q10	34hpp[m] + h[m] + nadh[m] -> 34hpl[m] + nad[m]
T4HCINNMFM	4-Hydroxycinnamate Formation	synthesis of q10	34hpl[m] -> h2o[m] + T4hcinnm[m]
COUCOAFm	P-Coumaroyl Coenzyme A Formation	synthesis of q10	atp[m] + coa[m] + T4hcinnm[m] -> amp[m] + coucoa[m] + ppi[m]
4HBZCOAFm	4-Hydroxybenzoyl Coenzyme A Formation	synthesis of q10	coa[m] + coucoa[m] + h2o[m] + nad[m] -> 4hbzcoa[m] + accoa[m] + h[m] + nadh[m]
4HBZFm	4-Hydroxybenzoate Formation	synthesis of q10	4hbzcoa[m] + h2o[m] -> 4hbz[m] + coa[m] + h[m]
HBZOPT10m	Hydroxybenzoate Decaprenyltransferase	synthesis of q10	4hbz[m] + decdp[m] -> 3dphb[m] + ppi[m]
3DPHBH1	Hydroxylation of 3-Decaprenyl-4-Hydroxybenzoate (NADH)	synthesis of q10	3dphb[m] + h[m] + nadh[m] + o2[m] -> 3dpdhb[m] + h2o[m] + nad[m]
3DPHBH2	Hydroxylation of 3-Decaprenyl-4-Hydroxybenzoate (NADPH)	synthesis of q10	3dphb[m] + h[m] + nadph[m] + o2[m] -> 3dpdhb[m] + h2o[m] + nadp[m]
DHDPBMTm	Dihydroxydecaprenylbenzoate Methyltransferase	synthesis of q10	3dpdhb[m] + amet[m] -> 3dpdhb_me[m] + ahcys[m] + h[m]
DPHMBDCm	3-Decaprenyl-4-Hydroxy-5-Methoxybenzoate Decarboxylation	synthesis of q10	3dpdhb_me[m] + h[m] -> 2dp6mep[m] + co2[m]
COQ6m	Ubiquinone Biosynthesis Monooxgenase Coq6	synthesis of q10	2dp6mep[m] + o2[m] -> 2dp6mobq[m] + h2o[m]
COQ5m	Ubiquinone Biosynthesis Methyltransferase Coq5	synthesis of q10	2dp6mobq[m] + amet[m] -> 2dp6mobq_me[m] + ahcys[m] + h[m]
COQ7m	Ubiquinone Biosynthesis Coq7	synthesis of q10	2dp6mobq_me[m] + h[m] + nadph[m] + o2[m] -> 2dpmhobq[m] + h2o[m] + nadp[m]
COQ3m	Methyltransferase Coq3	synthesis of q10	2dpmhobq[m] + amet[m] -> ahcys[m] + h[m] + q10[m]
q10tm	Transport of Ubiquinone into Mitochondria	synthesis of q10	q10[c] <=> q10[m]
Q10TO	turnover of q10	synthesis of q10	q10[c] <=> q10_d[c]
Coqe	Transport of Q10	synthesis of q10	q10_d[e] <=> q10_d[c]
GLNS	Glutamine Synthetase	Glutamate metabolism	atp[c] + glu_L[c] + nh4[c] -> adp[c] + gln_L[c] + h[c] + pi[c]
PRPPS	Phosphoribosylpyrophosphate Synthetase	Pentose phosphate pathway	atp[c] + r5p[c] <=> amp[c] + h[c] + prpp[c]
GLUPRT	Glutamine Phosphoribosyldiphosphate Amidotransferase	De nove synthesis of Purine	gln_L[c] + h2o[c] + prpp[c] -> glu_L[c] + ppi[c] + pram[c]
PRAGSr	Phosphoribosylglycinamide Synthase	De nove synthesis of Purine	atp[c] + gly[c] + pram[c] <=> adp[c] + gar[c] + h[c] + pi[c]
GARFT	Phosphoribosylglycinamide Formyltransferase	De nove synthesis of Purine	10fthf[c] + gar[c] <=> fgam[c] + h[c] + thf[c]
PRFGS	Phosphoribosylformylglycinamidine Synthase	De nove synthesis of Purine	atp[c] + fgam[c] + gln_L[c] + h2o[c] -> adp[c] + fpram[c] + glu_L[c] + h[c] + pi[c]
r0666	2- (Formamido)-N1- (5-Phosphoribosyl)Acetamidine Cyclo-Ligase (ADP-Forming)	De nove synthesis of Purine	atp[c] + fpram[c] <=> adp[c] + air[c] + 2.0 h[c] + pi[c]
AIRCr	Phosphoribosylaminoimidazole Carboxylase	De nove synthesis of Purine	air[c] + co2[c] <=> 5aizc[c] + h[c]
PRASCS	Phosphoribosylaminoimidazolesuccinocarboxamide Synthase	De nove synthesis of Purine	5aizc[c] + asp_L[c] + atp[c] <=> 25aics[c] + adp[c] + h[c] + pi[c]
ADSL2	Adenylosuccinate Lyase	De nove synthesis of Purine	25aics[c] -> aicar[c] + fum[c]
AICART	Phosphoribosylaminoimidazolecarboxamide Formyltransferase	De nove synthesis of Purine	10fthf[c] + aicar[c] <=> fprica[c] + thf[c]
IMPC	IMP Cyclohydrolase	De nove synthesis of Purine	h2o[c] + imp[c] <=> fprica[c]
IMPD	IMP Dehydrogenase	De nove synthesis of Purine	h2o[c] + imp[c] + nad[c] -> h[c] + nadh[c] + xmp[c]
r0276	NADH:Guanosine-5-Phosphate Oxidoreductase (Deaminating)	De nove synthesis of Purine	imp[c] + nadp[c] + nh4[c] <=> gmp[c] + 2.0 h[c] + nadph[c]
GMPS2	GMP Synthase	De nove synthesis of Purine	atp[c] + gln_L[c] + h2o[c] + xmp[c] -> amp[c] + glu_L[c] + gmp[c] + 2.0 h[c] + ppi[c]
r0301	Xanthosine-5-Phosphate:Ammonia Ligase (AMP-Forming)	De nove synthesis of Purine	atp[c] + nh4[c] + xmp[c] -> amp[c] + gmp[c] + 2.0 h[c] + ppi[c]
ADSS	Adenylosuccinate Synthase	De nove synthesis of Purine	asp_L[c] + gtp[c] + imp[c] -> dcamp[c] + gdp[c] + 2.0 h[c] + pi[c]
ADSL1	Adenylosuccinate Lyase	De nove synthesis of Purine	dcamp[c] -> amp[c] + fum[c]
ADK2	Adenylate kinase (Inorganic triphosphate)	De nove synthesis of Purine	amp[c] + pppi[c] <=> adp[c] + ppi[c]
GK1	Guanylate Kinase (GMP:ATP)	De nove synthesis of Purine	atp[c] + gmp[c] <=> adp[c] + gdp[c]
ADPT	Adenine Phosphoribosyltransferase	Nucleotide salvage pathway	ade[c] + prpp[c] -> amp[c] + ppi[c]
GUAPRT	Guanine Phosphoribosyltransferase	Nucleotide salvage pathway	gua[c] + prpp[c] -> gmp[c] + ppi[c]
HXPRT	Hypoxanthine Phosphoribosyltransferase (Hypoxanthine)	Nucleotide salvage pathway	hxan[c] + prpp[c] -> imp[c] + ppi[c]
UPPRT	Uracil phosphoribosyltransferase	Nucleotide salvage pathway	prpp[c] + ura[c] -> ppi[c] + ump[c]
CBPS	Carbamoyl-Phosphate Synthase (Glutamine-Hydrolysing)	Pyrimidine synthesis	2.0 atp[c] + gln_L[c] + h2o[c] + hco3[c] -> 2.0 adp[c] + cbp[c] + glu_L[c] + 2.0 h[c] + pi[c]
ASPCTr	Aspartate Carbamoyltransferase (Reversible)	Pyrimidine synthesis	asp_L[c] + cbp[c] <=> cbasp[c] + h[c] + pi[c]
DHORTS	Dihydroorotase	Pyrimidine synthesis	dhor_S[c] + h2o[c] <=> cbasp[c] + h[c]
DHORD9	Dihydoorotic Acid Dehydrogenase (Quinone 10)	Pyrimidine synthesis	dhor_S[c] + q10[m] -> orot[c] + q10h2[m]
ORPT	Orotate Phosphoribosyltransferase	Pyrimidine synthesis	orot5p[c] + ppi[c] <=> orot[c] + prpp[c]
OMPDC	Orotidine-5'-Phosphate Decarboxylase	Pyrimidine synthesis	h[c] + orot5p[c] -> co2[c] + ump[c]
UMPK	UMP Kinase	Pyrimidine synthesis	atp[c] + ump[c] <=> adp[c] + udp[c]
NDPK2	Nucleoside-Diphosphate Kinase (ATP:UDP)	Pyrimidine synthesis	atp[c] + udp[c] <=> adp[c] + utp[c]
CTPS1	CTP Synthase (NH3)	Pyrimidine synthesis	atp[c] + nh4[c] + utp[c] -> adp[c] + ctp[c] + 2.0 h[c] + pi[c]
CTPS2	CTP Synthase (Glutamine)	Pyrimidine synthesis	atp[c] + gln_L[c] + h2o[c] + utp[c] -> adp[c] + ctp[c] + glu_L[c] + 2.0 h[c] + pi[c]
HMR_4343	Uracil Phosphoribosyltransferase	Nucleotide salvage pathway	prpp[c] + ura[c] -> ppi[c] + ump[c]
HMR_4664	Xanthine Phosphoribosyltransferase	Nucleotide salvage pathway	prpp[c] + xan[c] -> ppi[c] + xmp[c]
NADH2_u10mi	NADH2_u10mi	Oxidative phosphorylation	fadh2[m] + q10[m] -> fad[m] + q10h2[m]
FADH2ETC	Complex Ii Reaction for Respiratory Chain	Oxidative phosphorylation	2.0 ficytC[m] + 2.0 h[m] + q10h2[m] -> 2.0 focytC[m] + 4.0 h[i] + q10[m]
CYOR_u10mi	CYOR_u10mi	Oxidative phosphorylation	4.0 focytC[m] + 8.0 h[m] + o2[m] -> 4.0 ficytC[m] + 4.0 h[i] + 2.0 h2o[m]
CYOOm2i	CYOOm2i	Oxidative phosphorylation	4.0 focytC[m] + 7.92 h[m] + o2[m] -> 4.0 ficytC[m] + 4.0 h[i] + 1.96 h2o[m] + 0.02 o2s[m]
CYOOm3i	CYOOm3i	Oxidative phosphorylation	adp[m] + 4.0 h[i] + pi[m] -> atp[m] + 3.0 h[m] + h2o[m]
ATPS4mi	ATP synthase (four protons for one ATP)	Oxidative phosphorylation	h2o[m] + ppi[m] -> h[m] + 2.0 pi[m]
PPAm	Inorganic Diphosphatase	Oxidative phosphorylation	fad[m] + glyc3p[m] -> dhap[m] + fadh2[m]
GLYC3PFADm	Glycerophosphate Shuttle for Trasnfer of Reducing Equivalents	Oxidative phosphorylation	glyc3p[c] + q10[m] -> dhap[c] + q10h2[m]
r0205	Sn-Glycerol-3-Phosphate: (Acceptor) 2-Oxidoreductase	Oxidative phosphorylation
VALtec		uptake of val	val_L[e] <=> val_L[c]
VALt4		uptake of val	na1[e] + val_L[e] -> na1[c] + val_L[c]
VALB0AT3tc		uptake of val	na1[e] + cl[e] + val_L[e] -> na1[c] + cl[c] + val_L[c]
VALATB0tc		uptake of val	2 na1[e] + cl[e] + val_L[e] -> 2 na1[c] + cl[c] + val_L[c]
TYRt4		uptake of tyr	na1[e] + tyr_L[e] -> na1[c] + tyr_L[c]
TYRt		uptake of tyr	tyr_L[e] <=> tyr_L[c]
TYRB0AT3tc		uptake of tyr	na1[e] + cl[e] + tyr_L[e] -> na1[c] + cl[c] + tyr_L[c]
TYRATB0tc		uptake of tyr	2 na1[e] + cl[e] + tyr_L[e] -> 2 na1[c] + cl[c] + tyr_L[c]
THRSERNaEx		uptake of ser	na1[e] + ser_L[c] + thr_L[e] -> na1[c] + ser_L[e] + thr_L[c]
SERtN1		uptake of ser	h[c] + 2 na1[e] + ser_L[e] <=> h[e] + 2 na1[c] + ser_L[c]
SERt4		uptake of ser	na1[e] + ser_L[e] -> na1[c] + ser_L[c]
SERB0AT3tc		uptake of ser	na1[e] + ser_L[e] + cl[e] -> na1[c] + ser_L[c] + cl[c]
SERATB0tc		uptake of ser	2 na1[e] + ser_L[e] + cl[e] -> 2 na1[c] + ser_L[c] + cl[c]
r2526		uptake of ser	ser_L[e] <=> ser_L[c]
r2471		uptake of ser	h[e] + ser_L[e] -> h[c] + ser_L[c]
LEUtec		uptake of leu	leu_L[e] <=> leu_L[c]
LEUt4		uptake of leu	na1[e] + leu_L[e] -> na1[c] + leu_L[c]
LEUB0AT3tc		uptake of leu	na1[e] + cl[e] + leu_L[e] -> na1[c] + cl[c] + leu_L[c]
LEUATB0tc		uptake of leu	2 na1[e] + cl[e] + leu_L[e] -> 2 na1[c] + cl[c] + leu_L[c]
ILEtec		uptake of ile	ile_L[e] <=> ile_L[c]
ILEt4		uptake of ile	na1[e] + ile_L[e] -> na1[c] + ile_L[c]
ILEB0AT3tc		uptake of ile	na1[e] + cl[e] + ile_L[e] -> na1[c] + cl[c] + ile_L[c]
ILEATB0tc		uptake of ile	2 na1[e] + cl[e] + ile_L[e] -> 2 na1[c] + cl[c] + ile_L[c]
HMR_9593		uptake of his	2 na1[e] + cl[e] + his_L[e] -> 2 na1[c] + cl[c] + his_L[c]
HIStiDF		uptake of his	his_L[e] -> his_L[c]
HISt4		uptake of his	na1[e] + his_L[e] -> na1[c] + his_L[c]
HISCAT1		uptake of his	his_L[c] <=> his_L[e]
r1144		uptake of glu_L	na1[e] + glu_L[e] -> na1[c] + glu_L[c]
GLUVESSEC		uptake of glu_L	h2o[c] + atp[c] + glu_L[c] -> h[c] + adp[c] + pi[c] + glu_L[e]
GLUt6		uptake of glu_L	h[e] + 3 na1[e] + k[c] + glu_L[e] -> h[c] + 3 na1[c] + glu_L[c] + k[e]
GLUB0AT3tc		uptake of glu_L	na1[e] + cl[e] + glu_L[e] -> na1[c] + glu_L[c] + cl[c]
r2525		uptake of gln_L	gln_L[e] <=> gln_L[c]
GLNt4		uptake of gln_L	na1[e] + gln_L[e] -> na1[c] + gln_L[c]
GLNB0AT3tc		uptake of gln_L	na1[e] + gln_L[e] + cl[e] -> na1[c] + gln_L[c] + cl[c]
GLNATB0tc		uptake of gln_L	2 na1[e] + gln_L[e] + cl[e] -> 2 na1[c] + gln_L[c] + cl[c]
r2532		uptake of asn	asn_L[e] <=> asn_L[c]
ASNt4		uptake of asn	na1[e] + asn_L[e] -> na1[c] + asn_L[c]
ASNB0AT3tc		uptake of asn	na1[e] + asn_L[e] + cl[e] -> na1[c] + asn_L[c] + cl[c]
ASNATB0tc		uptake of asn	2 na1[e] + asn_L[e] + cl[e] -> 2 na1[c] + asn_L[c] + cl[c]
ARGtD		uptake of arg	arg_L[e] <=> arg_L[c]
ARGt4		uptake of arg	na1[e] + arg_L[e] -> na1[c] + arg_L[c]
ARGB0AT3tc		uptake of arg	na1[e] + arg_L[e] + cl[e] -> na1[c] + arg_L[c] + cl[c]
ARGATB0tc		uptake of arg	2 na1[e] + arg_L[e] + cl[e] -> 2 na1[c] + arg_L[c] + cl[c]
THRALANaEx		uptake of ala_L	na1[e] + ala_L[c] + thr_L[e] -> na1[c] + ala_L[e] + thr_L[c]
SERALANaEx		uptake of ala_L	na1[e] + ala_L[c] + ser_L[e] -> na1[c] + ala_L[e] + ser_L[c]
ALAt4		uptake of ala_L	na1[e] + ala_L[e] -> na1[c] + ala_L[c]
ALAt2r		uptake of ala_L	h[e] + ala_L[e] <=> h[c] + ala_L[c]
ALAPAT4te		uptake of ala_L	ala_L[e] <=> ala_L[c]
ALAB0AT3tc		uptake of ala_L	na1[e] + ala_L[e] + cl[e] -> na1[c] + ala_L[c] + cl[c]
ALAATB0tc		uptake of ala_L	2 na1[e] + ala_L[e] + cl[e] -> 2 na1[c] + ala_L[c] + cl[c]
TRPATB0tc		uptake of trp	2 na1[e] + cl[e] + trp_L[e] -> 2 na1[c] + cl[c] + trp_L[c]
TRPB0AT3tc		uptake of trp	na1[e] + cl[e] + trp_L[e] -> na1[c] + cl[c] + trp_L[c]
r2534		uptake of thr	thr_L[e] <=> thr_L[c]
THRATB0tc		uptake of thr	2 na1[e] + thr_L[e] + cl[e] -> 2 na1[c] + thr_L[c] + cl[c]
THRt4		uptake of thr	na1[e] + thr_L[e] -> na1[c] + thr_L[c]
HMR_9617		uptake of pro	na1[e] + cl[e] + pro_L[e] -> na1[c] + cl[c] + pro_L[c]
PROIMINOtc		uptake of pro	2 na1[e] + cl[e] + pro_L[e] -> 2 na1[c] + cl[c] + pro_L[c]
PROPAT4te		uptake of pro	pro_L[e] <=> pro_L[c]
PROt4		uptake of pro	na1[e] + pro_L[e] -> na1[c] + pro_L[c]
PROt4_2_r		uptake of pro	2 na1[e] + pro_L[e] <=> 2 na1[c] + pro_L[c]
PHEB0AT3tc		uptake of phe	na1[e] + cl[e] + phe_L[e] -> na1[c] + cl[c] + phe_L[c]
PHEt4		uptake of phe	na1[e] + phe_L[e] -> na1[c] + phe_L[c]
PHEtec		uptake of phe	phe_L[e] <=> phe_L[c]
METATB0tc		uptake of met	2 na1[e] + cl[e] + met_L[e] -> 2 na1[c] + met_L[c] + cl[c]
METB0AT3tc		uptake of met	na1[e] + cl[e] + met_L[e] -> na1[c] + met_L[c] + cl[c]
METtec		uptake of met	met_L[e] <=> met_L[c]
LYSt4		uptake of lys	na1[e] + lys_L[e] -> na1[c] + lys_L[c]
LYStiDF		uptake of lys	lys_L[e] -> lys_L[c]
GLYB0AT3tc		uptake of gly	na1[e] + gly[e] + cl[e] -> na1[c] + gly[c] + cl[c]
GLYt2r		uptake of gly	h[e] + gly[e] <=> h[c] + gly[c]
GLYt4		uptake of gly	na1[e] + gly[e] -> na1[c] + gly[c]
GLYt7_211_r		uptake of gly	2 na1[e] + gly[e] + cl[e] <=> 2 na1[c] + gly[c] + cl[c]
GLYt7_311_r		uptake of gly	3 na1[e] + gly[e] + cl[e] <=> 3 na1[c] + gly[c] + cl[c]
GLYVESSEC		uptake of gly	h2o[c] + atp[c] + gly[c] -> h[c] + adp[c] + pi[c] + gly[e]
CYSt4		uptake of cys	na1[e] + cys_L[e] -> na1[c] + cys_L[c]
CYStec		uptake of cys	cys_L[e] <=> cys_L[c]
ASPt6		uptake of asp	h[e] + 3 na1[e] + k[c] + asp_L[e] -> h[c] + 3 na1[c] + asp_L[c] + k[e]
ASPte		uptake of asp	asp_L[c] -> asp_L[e]
r1143		uptake of asp	na1[e] + asp_L[e] -> na1[c] + asp_L[c]
HMGLm		ketogenesis	hmgcoa[m] -> accoa[m] + acac[m]
HMGCOASim		ketogenesis	h2o[m] + accoa[m] + aacoa[m] -> h[m] + coa[m] + hmgcoa[m]
BDHm		ketogenesis	nad[m] + bhb[m] <=> h[m] + nadh[m] + acac[m]
ADCim		ketogenesis	h[m] + acac[m] -> co2[m] + acetone[m]
ACACT1rm		ketogenesis	2 accoa[m] -> coa[m] + aacoa[m]
GLUCYS	Gamma-Glutamylcysteine Synthetase	Glutathione metabolism	atp[c] + cys_L[c] + glu_L[c] -> adp[c] + glucys[c] + h[c] + pi[c]
GTHS	Glutathione Synthetase	Glutathione metabolism	atp[c] + glucys[c] + gly[c] -> adp[c] + gthrd[c] + h[c] + pi[c]
GTHRDt	Glutathione Transport into Mitochondria	Glutathione metabolism	atp[c] + gthrd[c] + h2o[c] -> adp[c] + gthrd[m] + h[c] + pi[c]
GTHP	Glutathione Peroxidase	Glutathione metabolism	2.0 gthrd[c] + h2o2[c] -> gthox[c] + 2.0 h2o[c]
r0021	Glutathione:NAD+ Oxidoreductase	Glutathione metabolism	2.0 gthrd[c] + nad[c] <=> gthox[c] + h[c] + nadh[c]
GTMLTe	G-Glutamyltransferase, Extracellular	Glutathione metabolism	ala_L[c] + gthrd[c] -> cgly[e] + gluala[e]
r0129	Gamma-Glutamyltranspeptidase	Glutathione metabolism	gthrd[c] + h2o[c] <=> cgly[c] + glu_L[c]
r0130	Gamma-Glutamyltranspeptidase	Glutathione metabolism	gthrd[e] + h2o[e] <=> cgly[e] + glu_L[e]
AMPTASECG	Alanyl Aminopeptidase (Cys-Gly)	Glutathione metabolism	cgly[c] + h2o[c] -> cys_L[c] + gly[c]
AMPTASECGe	Alanyl Aminopeptidase (Cys-Gly) (E)	Glutathione metabolism	cgly[e] + h2o[e] -> cys_L[e] + gly[e]
GTHPe	Glutathione Peroxidase, Extracellular	Glutathione metabolism	2.0 gthrd[e] + h2o2[e] -> gthox[e] + 2.0 h2o[e]
GTHPm	Glutathione Peroxidase, Mitochondria	Glutathione metabolism	2.0 gthrd[m] + h2o2[m] -> gthox[m] + 2.0 h2o[m]
r0022	Glutathione:NAD+ Oxidoreductase	Glutathione metabolism	2.0 gthrd[m] + nad[m] <=> gthox[m] + h[m] + nadh[m]
r0568	(5-L-Glutamyl)-L-Amino-Acid 5-Glutamyltransferase (Cyclizing)	Glutathione metabolism	glucys[c] -> 5oxpro[c] + cys_L[c]
GGLUCT	Gamma-Glutamylcyclotransferase	Glutathione metabolism	gluala[e] -> 5oxpro[c] + ala_L[c]
OPAHir	5-Oxoproline Amidohydrolase (ATP-Hydrolysing) (Ir)	Glutathione metabolism	5oxpro[c] + atp[c] + 2.0 h2o[c] -> adp[c] + glu_L[c] + h[c] + pi[c]
HMR_5232		sphingolipid catabolism	M02047[e] -> M02047[l]
HMR_5233	HDL	sphingolipid catabolism	M02047[l] -> 20.0 chsterol[l] + 2.0 HC00004[l] + 90.0 pchol_hs[l] + 25.0 pe_hs[l] + 30.0 ps_hs[l] + 75.0 sphmyln_hs[l] + 160.0 xolest2_hs[l]
HMR_5237		sphingolipid catabolism	M02352[e] -> M02352[l]
HMR_5238	LDL	sphingolipid catabolism	M02352[l] -> 110.0 cdpdag_hs[l] + 680.0 chsterol[l] + HC00005[l] + 25.0 lpchol_hs[l] + 425.0 pchol_hs[l] + 30.0 pe_hs[l] + 160.0 sphmyln_hs[l] + 1515.0 xolest2_hs[l]
HMR_5241		sphingolipid catabolism	M03146[e] -> M03146[l]
HMR_5243	VLDL	sphingolipid catabolism	M03146[l] -> 500.0 chsterol[l] + HC00005[l] + 7.0 HC00009[l] + 165.0 lpchol_hs[l] + pail_hs[l] + 2165.0 pchol_hs[l] + 185.0 pe_hs[l] + 755.0 sphmyln_hs[l] + 1645.0 xolest2_hs[l]
HMR_5246		sphingolipid catabolism	M01569[e] -> M01569[l]
HMR_5247	Chylomicron-Remnant	sphingolipid catabolism	M01569[l] -> 2.0 chsterol[l] + HC00009[l] + lpchol_hs[l] + M01352[l] + 90.0 M02958[l] + pail_hs[l] + pchol_hs[l] + pe_hs[l] + ps_hs[l] + sphmyln_hs[c] + 3.0 xolest2_hs[l]
SMPD3l	Sphingomyelin Phosphodiesterase 3, Neutral Membrane (Neutral Sphingomyelinase Ii)	sphingolipid catabolism	h2o[l] + sphmyln_hs[l] -> h[l] + crm_hs[l] + cholp[l]
HMR_5249	HMR_5249??	sphingolipid catabolism	sphmyln_hs[l] -> sphmyln_hs[r]
SPHMYLNtl		sphingolipid catabolism	sphmyln_hs[c] <=> sphmyln_hs[l]
HMR_0792		sphingolipid catabolism	galside_hs[l] + paps[l] -> pap[l] + sgalside_hs[l]
SGALSIDEtl		sphingolipid catabolism	sgalside_hs[c] <=> sgalside_hs[l]
ARSA	Arylsulfatase A	sphingolipid catabolism	h2o[l] + sgalside_hs[l] -> h[l] + galside_hs[l] + so4[l]
DIGALSIDEtl		sphingolipid catabolism	digalside_hs[c] <=> digalside_hs[l]
GLAl	Galactosidase, Alpha	sphingolipid catabolism	h2o[l] + digalside_hs[l] -> galside_hs[l] + gal[l]
GALC	Galactocerebrosidase	sphingolipid catabolism	h2o[l] + galside_hs[l] -> crm_hs[l] + gal[l]
HMR_0793	Galactosylceramidase	sphingolipid catabolism	h2o[l] + galside_hs[l] -> crm_hs[l] + glc_D[l]
GD1Btl		sphingolipid catabolism	gd1b_hs[c] <=> gd1b_hs[l]
BGAL3l	Beta-Galactosidase, Lysosomal	sphingolipid catabolism	h2o[l] + gd1b_hs[l] -> gal[l] + gd2_hs[l]
HEXA2l	Hexosaminidase A, Lysosomal	sphingolipid catabolism	h2o[l] + gd2_hs[l] -> acgal[l] + gd3_hs[l]
GD3tl		sphingolipid catabolism	gd3_hs[e] -> gd3_hs[l]
GD3tlc		sphingolipid catabolism	gd3_hs[l] -> gd3_hs[c]
DM_gd3_hs[l]		sphingolipid catabolism	gd3_hs[l] ->
GA1tl		sphingolipid catabolism	ga1_hs[e] -> ga1_hs[l]
BGAL2l	Beta-Galactosidase, Lysosomal	sphingolipid catabolism	h2o[l] + ga1_hs[l] -> gal[l] + ga2_hs[l]
HEXAHBl	Hexosaminidase A;Lysosomal Or Hexosaminidase B;Lysosomal	sphingolipid catabolism	h2o[l] + ga2_hs[l] -> acgal[l] + galgluside_hs[l]
ACGALtly		sphingolipid catabolism	acgal[l] -> acgal[c]
GALtly		sphingolipid catabolism	gal[l] -> gal[c]
GM2tl		sphingolipid catabolism	gm2_hs[e] -> gm2_hs[l]
GM1tl		sphingolipid catabolism	gm1_hs[e] -> gm1_hs[l]
HMR_0831		sphingolipid catabolism	gm1_hs[c] <=> gm1_hs[l]
GM2Atl		sphingolipid catabolism	gm2a_hs[e] -> gm2a_hs[l]
BGAL4l		sphingolipid catabolism	gm1a_hs[l] + h2o[l] -> gal[l] + gm2a_hs[l]
BGAL1l	Beta-Galactosidase, Lysosomal	sphingolipid catabolism	h2o[l] + gm1_hs[l] -> gal[l] + gm2_hs[l]
HMR_0835	HMR_0835	sphingolipid catabolism	gm2_hs[l] + M02012[l] -> M02013[l]
HMR_0836	Beta-N-Acetylhexosaminidase	sphingolipid catabolism	h2o[l] + M02013[l] -> acgal[l] + gm3_hs[l] + M02012[l]
HEXA1l	Hexosaminidase A, Lysosomal	sphingolipid catabolism	h2o[l] + gm2_hs[l] -> acgal[l] + gm3_hs[l]
NEU11l	Sialidase, Lysosomal (Neu1)	sphingolipid catabolism	h2o[l] + gm3_hs[l] -> acnam[l] + galgluside_hs[l]
GALGLUSIDEtl2		sphingolipid catabolism	galgluside_hs[e] -> galgluside_hs[l]
GALGLUSIDEtl		sphingolipid catabolism	galgluside_hs[c] <=> galgluside_hs[l]
HMR_0769		sphingolipid catabolism	gluside_hs[c] <=> gluside_hs[l]
GLUSIDEtl		sphingolipid catabolism	atp[l] + gluside_hs[e] + h2o[l] -> adp[l] + gluside_hs[l] + h[l] + pi[l]
GLB1	Beta-Galactosidase	sphingolipid catabolism	h2o[l] + galgluside_hs[l] -> gal[l] + gluside_hs[l]
GBAl	Glucosylceramidase	sphingolipid catabolism	h2o[l] + gluside_hs[l] -> crm_hs[l] + glc_D[l]
ASAH1	N-Acylsphingosine Amidohydrolase	sphingolipid catabolism	h2o[l] + crm_hs[l] -> Rtotal[l] + sphings[l]
SPHINGStl		sphingolipid catabolism	sphings[c] <=> sphings[l]
HMR_0913		sphingolipid catabolism	C01747[c] <=> C01747[l]
RE2717L	Galactosylceramidase	sphingolipid catabolism	h2o[l] + C01747[l] -> sphings[l] + gal[l]
ACGAGBSIDEtl		sphingolipid catabolism	acgagbside_hs[c] <=> acgagbside_hs[l]
ACGBGBSIDEtl		sphingolipid catabolism	acgbgbside_hs[c] <=> acgbgbside_hs[l]
UDPACGALtl		sphingolipid catabolism	udpacgal[c] <=> udpacgal[l]
NAGAlby	N-Acetylgalactosaminidase, Beta-	sphingolipid catabolism	h[l] + acgbgbside_hs[l] + udp[l] -> gbside_hs[l] + udpacgal[l]
NAGAly	N-Acetylgalactosaminidase, Alpha-	sphingolipid catabolism	h[l] + acgagbside_hs[l] + udp[l] -> gbside_hs[l] + udpacgal[l]
GBSIDEtl		sphingolipid catabolism	gbside_hs[c] <=> gbside_hs[l]
HMR_0806	Globotriaosylceramide 3-Beta-N-Acetylgalactosaminyltransferase	sphingolipid catabolism	udpacgal[l] + thcrm_hs[l] -> h[l] + gbside_hs[l] + udp[l]
HMR_0808	Beta-N-Acetylhexosaminidase	sphingolipid catabolism	h2o[l] + gbside_hs[l] -> acgal[l] + thcrm_hs[l]
GLA2l	Alpha-Galactosidase, Lysosomal	sphingolipid catabolism	h2o[l] + thcrm_hs[l] -> gal[l] + galgluside_hs[l]
THCRMtl		sphingolipid catabolism	thcrm_hs[c] -> thcrm_hs[l]
SERPT	3-Dehydrosphinganine Reductase	sphingolipid anabolism	h[c] + pmtcoa[c] + ser_L[c] -> 3dsphgn[c] + co2[c] + coa[c]
3DSPHR	Dihydrosphingosine N-Acyltransferase	sphingolipid anabolism	3dsphgn[c] + h[c] + nadph[c] -> nadp[c] + sphgn[c]
DSAT	RE2675C	sphingolipid anabolism	Rtotalcoa[c] + sphgn[c] -> coa[c] + dhcrm_hs[c] + h[c]
DHCRD1	Dihydroceramide Desaturase	sphingolipid anabolism	dhcrm_hs[c] + nadp[c] -> crm_hs[c] + h[c] + nadph[c]
DHCRD2	Dihydroceramide Desaturase	sphingolipid anabolism	dhcrm_hs[c] + fad[c] -> crm_hs[c] + fadh2[c]
HMR_0761	Ceramide Transport Protein	sphingolipid anabolism	crm_hs[c] + udpg[c] -> gluside_hs[c] + h[c] + udp[c]
CERT2gt	B4GALT_1	sphingolipid anabolism	gluside_hs[c] <=> gluside_hs[g]
B4GALT5o6	glucosylceramide beta-1,4-galactosyltransferase	sphingolipid anabolism	gluside_hs[g] + udpgal[g] -> galgluside_hs[g] + h[g] + udp[g]
B3GNT39g	Lactosylceramide Alpha-2, 3-Sialyltransferase, Golgi Apparatus	sphingolipid anabolism	gluside_hs[g] + udpgal[g] -> galgluside_hs[g] + h[g] + udp[g]
SIAT9g	Beta-1, 4 N-Acetylgalactosaminyltransferase	sphingolipid anabolism	cmpacna[g] + galgluside_hs[g] -> cmp[g] + gm3_hs[g] + h[g]
GALGT2	Beta-1, 3-Galactosyltransferase 4	sphingolipid anabolism	gm3_hs[g] + udpacgal[g] -> gm2_hs[g] + h[g] + udp[g]
B3GALT42g	CMP-N-Acetylneuraminate-Beta-Galactosamide-Alpha-2, 3-Sialyltransferase, Golgi Apparatus	sphingolipid anabolism	gm2_hs[g] + udpgal[g] -> gm1_hs[g] + h[g] + udp[g]
ST3GAL22g	Beta-Galactoside Alpha-2, 3-Sialyltransferase	sphingolipid anabolism	cmpacna[g] + gm1_hs[g] -> cmp[g] + gd1a_hs[g] + h[g]
ST8SIA53g	Alpha-N-Acetylgalactosaminide Alpha-2, 6-Sialyltransferase 2	sphingolipid anabolism	cmpacna[g] + gd1a_hs[g] -> cmp[g] + gt1a_hs[g] + h[g]
ST6GALNAC25	Alpha-N-Acetylgalactosaminide Alpha-2, 6-Sialyltransferase 2	sphingolipid anabolism	cmpacna[g] + gd1a_hs[g] -> cmp[g] + gt1alpha_hs[g] + h[g]
ST6GALNAC26	Transport of Gt1A	sphingolipid anabolism	cmpacna[g] + gt1alpha_hs[g] -> cmp[g] + gq1balpha_hs[g] + h[g]
GT1Atg	Beta-1, 4 N-Acetylgalactosaminyltransferase	sphingolipid anabolism	gt1a_hs[c] <=> gt1a_hs[g]
GALGT1	Beta-1, 3-Galactosyltransferase 4	sphingolipid anabolism	galgluside_hs[g] + udpacgal[g] -> ga2_hs[g] + h[g] + udp[g]
B3GALT41g	CMP-N-Acetylneuraminate-Beta-Galactosamide-Alpha-2, 3-Sialyltransferase, Golgi Apparatus	sphingolipid anabolism	ga2_hs[g] + udpgal[g] -> ga1_hs[g] + h[g] + udp[g]
ST3GAL21g	Alpha-N-Acetylgalactosaminide Alpha-2, 6-Sialyltransferase 3	sphingolipid anabolism	cmpacna[g] + ga1_hs[g] -> cmp[g] + gm1b_hs[g] + h[g]
ST6GALNAC31	Beta-Galactoside Alpha-2, 3-Sialyltransferase	sphingolipid anabolism	cmpacna[g] + gm1b_hs[g] -> cmp[g] + gd1a_hs[g] + h[g]
ST8SIA54g	Transport of Gd1A	sphingolipid anabolism	cmpacna[g] + gm1b_hs[g] -> cmp[g] + gd1c_hs[g] + h[g]
GD1Atg	Transport of Gq1Balpha	sphingolipid anabolism	gd1a_hs[g] -> gd1a_hs[c]
GQ1BALPHAtg	Alpha-N-Acetylgalactosaminide Alpha-2, 6-Sialyltransferase 2	sphingolipid anabolism	gq1balpha_hs[c] <=> gq1balpha_hs[g]
ST6GALNAC23	UDP-GlcNac:Betagal Beta-1, 3-N-Acetylglucosaminyltransferase 3, Golgi Apparatus	sphingolipid anabolism	cmpacna[g] + ga2_hs[g] -> cmp[g] + gm2a_hs[g] + h[g]
B3GNT37g	Alpha-N-Acetylgalactosaminide Alpha-2, 6-Sialyltransferase 2	sphingolipid anabolism	gm2a_hs[g] + udpgal[g] -> gm1a_hs[g] + h[g] + udp[g]
ST6GALNAC24	Transport of Gd1C	sphingolipid anabolism	cmpacna[g] + gm1a_hs[g] -> cmp[g] + gd1b2_hs[g] + h[g]
GD1Ctg	Transport of Gd1Beta	sphingolipid anabolism	gd1c_hs[c] <=> gd1c_hs[g]
GD1B2tg	Beta-Galactoside Alpha-2, 3-Sialyltransferase	sphingolipid anabolism	gd1b2_hs[c] <=> gd1b2_hs[g]
ST8SIA12	Beta-1, 4 N-Acetylgalactosaminyltransferase	sphingolipid anabolism	cmpacna[g] + gm3_hs[g] -> cmp[g] + gd3_hs[g] + h[g]
GALGT3	Beta-1, 3-Galactosyltransferase 4	sphingolipid anabolism	gd3_hs[g] + udpacgal[g] -> gd2_hs[g] + h[g] + udp[g]
B3GALT43g	CMP-N-Acetylneuraminate-Beta-Galactosamide-Alpha-2, 3-Sialyltransferase, Golgi Apparatus	sphingolipid anabolism	gd2_hs[g] + udpgal[g] -> gd1b_hs[g] + h[g] + udp[g]
ST3GAL23g	Sialytransferase 7 ( (Alpha-N-Acetylneuraminyl 2, 3-Betagalactosyl-1, 3)-N-Acetyl Galactosaminide Alpha-2, 6-Sialytransferase) F	sphingolipid anabolism	cmpacna[g] + gd1b_hs[g] -> cmp[g] + gt1b_hs[g] + h[g]
ST6GALNAC62	Beta-Galactoside Alpha-2, 3-Sialyltransferase	sphingolipid anabolism	cmpacna[g] + gt1b_hs[g] -> cmp[g] + gq1balpha_hs[g] + h[g]
ST8SIA52g	Transport of Gq1B	sphingolipid anabolism	cmpacna[g] + gt1b_hs[g] -> cmp[g] + gq1b_hs[g] + h[g]
GQ1Btg	Ganglioside O-Acetylation	sphingolipid anabolism	gq1b_hs[c] <=> gq1b_hs[g]
GAO1g	Transport of 9-O-Acetylated Gd3, Golgi Apparatus	sphingolipid anabolism	accoa[g] + gd3_hs[g] -> coa[g] + oagd3_hs[g]
OAGD3tg	Beta-Galactoside Alpha-2, 3-Sialyltransferase	sphingolipid anabolism	oagd3_hs[c] <=> oagd3_hs[g]
ST8SIA51g	Beta-1, 4 N-Acetylgalactosaminyltransferase	sphingolipid anabolism	cmpacna[g] + gd3_hs[g] -> cmp[g] + gt3_hs[g] + h[g]
GALGT4	Ganglioside O-Acetylation	sphingolipid anabolism	gt3_hs[g] + udpacgal[g] -> gt2_hs[g] + h[g] + udp[g]
GAO2g	Beta-1, 3-Galactosyltransferase 4	sphingolipid anabolism	accoa[g] + gt3_hs[g] -> coa[g] + oagt3_hs[g]
B3GALT44g	Alpha-N-Acetylgalactosaminide Alpha-2, 6-Sialyltransferase 2	sphingolipid anabolism	gt2_hs[g] + udpgal[g] -> gt1c_hs[g] + h[g] + udp[g]
ST6GALNAC27	Alpha-N-Acetylgalactosaminide Alpha-2, 6-Sialyltransferase 2	sphingolipid anabolism	cmpacna[g] + gt1c_hs[g] -> cmp[g] + gq1c_hs[g] + h[g]
ST6GALNAC28	Beta-Galactoside Alpha-2, 3-Sialyltransferase	sphingolipid anabolism	cmpacna[g] + gq1c_hs[g] -> cmp[g] + gp1c_hs[g] + h[g]
ST8SIA55g	Transport of Gp1C	sphingolipid anabolism	cmpacna[g] + gq1c_hs[g] -> cmp[g] + gp1calpha_hs[g] + h[g]
GP1Ctg	Transport of Gp1C Alpha	sphingolipid anabolism	gp1c_hs[c] <=> gp1c_hs[g]
GP1CALPHAtg	UDP-GlcNac:Betagal Beta-1, 3-N-Acetylglucosaminyltransferase 3, Golgi Apparatus	sphingolipid anabolism	gp1calpha_hs[c] <=> gp1calpha_hs[g]
B3GNT31g	UDP-GlcNac:Betagal Beta-1, 3-N-Acetylglucosaminyltransferase 3, Golgi Apparatus	sphingolipid anabolism	thcrm_hs[g] + udpgal[g] -> galthcrm_hs[g] + h[g] + udp[g]
B3GNT32g	UDP-GlcNac:Betagal Beta-1, 3-N-Acetylglucosaminyltransferase 3, Golgi Apparatus	sphingolipid anabolism	galthcrm_hs[g] + udpgal[g] -> galgalthcrm_hs[g] + h[g] + udp[g]
B3GNT33g	Transport of Gal-Gal-Gal-Gal-Gal-Glc-Cer	sphingolipid anabolism	galgalthcrm_hs[g] + udpgal[g] -> galgalgalthcrm_hs[g] + h[g] + udp[g]
GALGALGALTHCRMtg	Alkaline Ceramidase 2 (Acer2) Or Alkaline Ceramidase 3 (Acer3)	sphingolipid anabolism	galgalgalthcrm_hs[c] <=> galgalgalthcrm_hs[g]
ACER22g	Sphinganine Intracellular Transport	sphingolipid anabolism	dhcrm_hs[g] + h2o[g] -> Rtotal[g] + sphgn[g]
SPHGNtg	Alkaline Ceramidase 2 (Acer2) Or Alkaline Ceramidase 3 (Acer3)	sphingolipid anabolism	sphgn[c] <=> sphgn[g]
ACER21g	Alkaline Ceramidase 2 (Acer2) Or Alkaline Ceramidase 3 (Acer3)	sphingolipid anabolism	crm_hs[g] + h2o[g] -> Rtotal[g] + sphings[g]
HMR_0733	Phytoceramide Transport, Golgi Apparatus	sphingolipid anabolism	coa[g] + crm_hs[g] + h[g] -> HC02048[g] + sphings[g]
PHCRMtg	Alkaline Ceramidase 3 (Acer3) Or Alkaline Ceramidase 2 (Acer2)	sphingolipid anabolism	phcrm_hs[c] -> phcrm_hs[g]
ACER23g	Phytosphingosine Transport, from Golgi to Cytosol (Flippase?)	sphingolipid anabolism	h2o[g] + phcrm_hs[g] -> Rtotal[g] + phsphings[g]
PHSPHINGStg	N-Acylsphingosine Galactosyltransferase	sphingolipid anabolism	phsphings[g] -> phsphings[c]
RE2677G		sphingolipid anabolism	udpgal[g] + crm_hs[g] -> h[g] + udp[g] + galside_hs[g]
RE2666G	Galactosylceramide Sulfotransferase	sphingolipid anabolism	udpgal[g] + galside_hs[g] -> h[g] + udp[g] + digalside_hs[g]
GAL3ST12	Digalsgalside Hs Intracellular Transport	sphingolipid anabolism	digalside_hs[g] + paps[g] -> digalsgalside_hs[g] + h[g] + pap[g]
DIGALSGALSIDEtg	Galactosylceramide Sulfotransferase	sphingolipid anabolism	digalsgalside_hs[c] <=> digalsgalside_hs[g]
GAL3ST11	Transport of Sulfatide Galactocerebroside	sphingolipid anabolism	paps[g] + galside_hs[g] -> h[g] + pap[g] + sgalside_hs[g]
SGALSIDEtg	Sphingomyelin Synthase 1 Or Sphingomyelin Synthase 2	sphingolipid anabolism	sgalside_hs[c] <=> sgalside_hs[g]
SMS1S2	Sphingomyelin Phosphodiesterase 3, Neutral Membrane (Neutral Sphingomyelinase Ii)	sphingolipid anabolism	crm_hs[g] + pchol_hs[g] -> sphmyln_hs[g] + dag_hs[g]
SMPD3g	Vesicle Transport of Sphingomyelin from Golgi to Extracellular	sphingolipid anabolism	h2o[g] + sphmyln_hs[g] -> h[g] + crm_hs[g] + cholp[g]
SPHMYLNte	Choline Phosphate Intracellular Transport	sphingolipid anabolism	sphmyln_hs[g] -> sphmyln_hs[e]
CHOLPtg	Lactosylceramide 4-Alpha-Galactosyltransferase	sphingolipid anabolism	cholp[c] <=> cholp[g]
A4GALTg	Beta-1, 3-Galactosyltransferase 3	sphingolipid anabolism	galgluside_hs[g] + udpgal[g] -> h[g] + thcrm_hs[g] + udp[g]
B3GALT3g	Globoside Alpha-1, 3-N-Acetylgalactosaminyltransferase 1	sphingolipid anabolism	thcrm_hs[g] + udpacgal[g] -> gbside_hs[g] + h[g] + udp[g]
GBGT1	Beta-1, 3-Galactosyltransferase 5	sphingolipid anabolism	udpacgal[g] + gbside_hs[g] -> h[g] + udp[g] + acgagbside_hs[g]
B3GALT5g	UDP-GlcNac:Betagal Beta-1, 3-N-Acetylglucosaminyltransferase 3, Golgi Apparatus	sphingolipid anabolism	gbside_hs[g] + udpgal[g] -> galgbside_hs[g] + h[g] + udp[g]
B3GNT36g	Beta-Galactoside Alpha-2, 3-Sialyltransferase, Golgi Apparatus	sphingolipid anabolism	acgal[g] + gbside_hs[g] -> acgbgbside_hs[g] + h2o[g]
SIAT4Bg	UDP-GlcNac:Betagal Beta-1, 3-N-Acetylglucosaminyltransferase 3, Golgi Apparatus	sphingolipid anabolism	galgbside_hs[g] + cmpacna[g] -> h[g] + cmp[g] + acngalgbside_hs[g]
B3GNT34g	UDP-GlcNac:Betagal Beta-1, 3-N-Acetylglucosaminyltransferase 3, Golgi Apparatus	sphingolipid anabolism	galgbside_hs[g] + uacgam[g] -> acglcgalgbside_hs[g] + h[g] + udp[g]
B3GNT35g	Alpha-N-Acetylgalactosaminide Alpha-2, 6-Sialyltransferase 2	sphingolipid anabolism	acglcgalgbside_hs[g] + udpgal[g] -> galacglcgalgbside_hs[g] + h[g] + udp[g]
ST6GALNAC21	Alpha-N-Acetylgalactosaminide Alpha-2, 6-Sialyltransferase 2	sphingolipid anabolism	cmpacna[g] + acngalgbside_hs[g] -> h[g] + acn13acngalgbside_hs[g] + cmp[g]
ST6GALNAC22	Beta-Galactoside Alpha-2, 3-Sialyltransferase	sphingolipid anabolism	cmpacna[g] + acngalgbside_hs[g] -> h[g] + acn23acngalgbside_hs[g] + cmp[g]
ST8SIA11	Galactoside 2-Alpha-L-Fucosyltransferase 1	sphingolipid anabolism	cmpacna[g] + acngalgbside_hs[g] -> h[g] + acnacngalgbside_hs[g] + cmp[g]
FUT11g	Transport of Fucosyl Galactosylgloboside, Golgi Apparatus	sphingolipid anabolism	galgbside_hs[g] + gdpfuc[g] -> h[g] + gdp[g] + fucgalgbside_hs[g]
FUCGALGBSIDEtg	Acgbgbside Hs Intracellular Transport	sphingolipid anabolism	fucgalgbside_hs[c] <=> fucgalgbside_hs[g]
ACGBGBSIDEtg		sphingolipid anabolism	acgbgbside_hs[c] <=> acgbgbside_hs[g]
CITMCOAHm	L-Citramalyl Coenzyme A Hydro-Lyase, Mitochondrial	macrophage specific	h2o[m] + itaccoa[m] <=> citmcoa_L[m]
ITCOALm	Itaconate- Coenzyme A Ligase (ADP-Forming), Mitochondrial	macrophage specific	coa[m] + atp[m] + itacon[m] <=> adp[m] + pi[m] + itaccoa[m]
NOS2	Nitric Oxide Synthase (No Forming)	macrophage specific	o2[c] + nadph[c] + nwharg[c] -> h2o[c] + h[c] + nadp[c] + citr_L[c] + no[c]
NOS1	Nitric Oxide Synthase (Intermediate Forming)	macrophage specific	o2[c] + h[c] + nadph[c] + arg_L[c] -> h2o[c] + nadp[c] + nwharg[c]
ARGNm	Urea cycle	macrophage specific	h2o[m] + arg_L[m] -> urea[m] + orn[m]
HMR_9174	HMR_9174	macrophage specific	itacon[c] <=> itacon[m]
ACCOAC	fatty acid synthesis from acetylcoa		atp[c] + hco3[c] + accoa[c] -> h[c] + adp[c] + pi[c] + malcoa[c]
GALU	UTP-Glucose-1-Phosphate Uridylyltransferase	cofactor in sphingolipid metabolism	g1p[c] + h[c] + utp[c] <=> ppi[c] + udpg[c]
UDPG4E	UDPglucose 4-Epimerase	cofactor in sphingolipid metabolism	udpg[c] <=> udpgal[c]
GALT	Galactose-1-Phosphate Uridylyltransferase	cofactor in sphingolipid metabolism	gal1p[c] + h[c] + utp[c] <=> ppi[c] + udpgal[c]
ACGALtr	N-Acetylgalactosamine Export	cofactor in sphingolipid metabolism	acgal[c] -> acgal[e]
ACGALK	N-Acetylgalactosamine Kinase	cofactor in sphingolipid metabolism	acgal[c] + atp[c] -> acgal1p[c] + adp[c] + h[c]
UAGALDP	UDP-N-Acetylgalactosamine Diphosphorylase	cofactor in sphingolipid metabolism	acgal1p[c] + h[c] + utp[c] -> ppi[c] + udpacgal[c]
ACNAMt2	N-Acetylneuraminate Proton Symport	cofactor in sphingolipid metabolism	acnam[e] + h[e] -> acnam[c] + h[c]
CMPSAS	CMP Sialic Acid Synthase	cofactor in sphingolipid metabolism	acnam[c] + ctp[c] -> cmpacna[c] + ppi[c]
CMPACNAtg	Transport of Cytidine-5'-Monophosphate-N-Acetyl-Beta-Neuraminate via CMP Antiport, Golgi Apparatus	cofactor in sphingolipid metabolism	cmp[g] + cmpacna[c] <=> cmp[c] + cmpacna[g]
CYSTSERex	L-Cystine/Glycine Exchanger (Cystine In)	Cystine metabolism	Lcystin[e] + ser_L[c] -> Lcystin[c] + ser_L[e]
CYSGLTH	Glutathione:Cystine Oxidoreductase	Cystine metabolism	2.0 gthrd[c] + Lcystin[c] <=> 2.0 cys_L[c] + gthox[c]
CYSLYSL	L-Cystine Lysteine-Lyase (Deaminating)	Cystine metabolism	h2o[c] + Lcystin[c] -> nh4[c] + pyr[c] + thcys[c]
r0027	NADPH:Coa-Glutathione Oxidoreductase	Cystine metabolism	2.0 cys_L[c] + nadp[c] <=> h[c] + Lcystin[c] + nadph[c]
HMR_3996	L-Cysteine:NAD+ Oxidoreductase;	Cystine metabolism	h[c] + Lcystin[c] + nadh[c] <=> 2.0 cys_L[c] + nad[c]
ASCBt	L-Ascorbate Transport via Facilitated Diffusion	Ascorbic acid metabolism	ascb_L[e] <=> ascb_L[c]
ASCBOX	Ascorbic Acid Oxidase	Ascorbic acid metabolism	ascb_L[c] + 3.0 h[c] + 2.0 o2s[c] -> dhdascb[c] + 2.0 h2o2[c]
DASCBR	Dehydroascorbate Reductase	Ascorbic acid metabolism	dhdascb[c] + nadph[c] -> ascb_L[c] + nadp[c]
DASCBH	L-Dehydroascorbate Lactonohydrolase	Ascorbic acid metabolism	dhdascb[c] + h2o[c] -> 23doguln[c] + h[c]
GTHDH	Glutathione Dehydrogenase (Dehydroascorbate Reductase)	Ascorbic acid metabolism	dhdascb[c] + 2.0 gthrd[c] -> ascb_L[c] + gthox[c] + h[c]
EX_gd1c_hs[e]	Exchange of Gd1C (Homo Sapiens)	Exchange/demand reaction
GD1Ctl	Transport of GD1C	Transport, extracellular
NEU310	Sialidase, lysosomes (Neu3)	Sphingolipid metabolism
EX_gm1b_hs[e]	Exchange of Gm1B	Exchange/demand reaction
GM1btl	Transport of GM1b	Transport, extracellular
NEU39l	Sialidase, Lysosomes (Neu3)	Sphingolipid metabolism
EX_ga1_hs[e]	Exchange of Gibberellin A1	Exchange/demand reaction
GA1tl	Ganglioside Ga1 (Asialo Gm1) Endocytosis	Transport, extracellular
BGAL2l	Beta-Galactosidase, Lysosomal	Sphingolipid metabolism
EX_ga2_hs[e]	Exchange of Ga2	Exchange/demand reaction
GA2tl	Transport of GA2	Transport, extracellular
HEXAHBl	Hexosaminidase A;Lysosomal Or Hexosaminidase B;Lysosomal	(3073.1 and 3074.1 and 2760.1) or (3074.1 and 2760.1)
EX_gp1calpha_hs[e]	Exchange of Gp1C Alpha (Homo Sapiens)	Exchange/demand reaction
GP1CALPHAtl	Transport of Gp1C ALPHA	Transport, lysosomes
EX_gp1c_hs[e]	Exchange of Gp1C (Homo Sapiens)	Exchange/demand reaction
GP1Ctl	Transport of Gp1C	Transport, lysosomes
NEU43l	Hexosaminidase A, Lysosomal	Sphingolipid metabolism
EX_gq1c_hs[e]	Exchange of Gq1C (Homo Sapiens)	Exchange/demand reaction
GQ1Ctl	Transport of Gq1C	Transport, extracellular
NEU44l	Hexosaminidase A, Lysosomal	Sphingolipid metabolism
EX_gt1c_hs[e]	Exchange of Gt1C (Homo Sapiens)	Exchange/demand reaction
GT1Ctl	Transport of Gt1C	Transport, extracellular
BGAL5l	Hexosaminidase A, Lysosomal	Sphingolipid metabolism
EX_gt2_hs[e]	Exchange of gt2 (Homo Sapiens)	Exchange/demand reaction
GT2tl	Transport of Gt2	Transport, extracellular
HEXA3l	Hexosaminidase A, Lysosomal	Sphingolipid metabolism
EX_gt3_hs[e]	Exchange of gt3 (Homo Sapiens)	Exchange/demand reaction
GT3tl	Transport of Gt3	Transport, extracellular
EX_gq1balpha_hs[e]	Exchange of Gq1Balpha (Homo Sapiens)	Exchange/demand reaction
GQ1BALPHAte	Transport of Gq1Balpha	Transport, extracellular
GQ1Btl2	Transport of Gq1b	Transport, extracellular
NEU40l	Sialidase, lysosomes (Neu3)	Sphingolipid metabolism
EX_gq1b_hs[e]	Exchange of Gq1B (Homo Sapiens)	Exchange/demand reaction
GQ1Btl	Transport of Gq1b	Transport, extracellular
NEU36l	Sialidase, lysosomes (Neu3)	Sphingolipid metabolism
EX_gt1b_hs[e]	Exchange of Gt1B	Exchange/demand reaction
GT1Btl	Transport of Gq1b	Transport, extracellular
NEU23l	Sialidase, lysosomes (Neu2)	Sphingolipid metabolism
EX_gd1b_hs[e]	Exchange of Gd1B	Exchange/demand reaction
GD1btl	Transport of Gd1B	Transport, extracellular
BGAL3l	Beta-Galactosidase, Lysosomal	Sphingolipid metabolism
EX_gd2_hs[e]	Exchange of Gd2	Exchange/demand reaction
GD2tl	Transport of GD2	Transport, extracellular
HEXA2l	Hexosaminidase A, Lysosomal	Sphingolipid metabolism
EX_gd3_hs[e]	Exchange/Demand Reaction	Exchange/demand reaction
GD3tl	Ganglioside Gd3 Endocytosis	Transport, extracellular
NEU35l	Sialidase, Plasma Membrane (Neu3)	Sphingolipid metabolism
EX_oagd3_hs[e]	Exchange of 9-O-Acetylated Gd3 (Homo Sapiens)	Exchange/demand reaction
OAGD3tl	Transport of Oafg3	Transport, extracellular
NEU41l	Sialidase, Plasma Membrane (Neu3)	Sphingolipid metabolism
EX_gt1a_hs[e]	Exchange of Gt1A (Homo Sapiens)	Exchange/demand reaction
GT1Atl	Transport of Gt1A	Transport, extracellular
NEU26l	Sialidase, lysosomes	Sphingolipid metabolism
EX_gd1a_hs[e]	Exchange of Gd1A	Exchange/demand reaction
GD1atl	Transport of GD1a	Transport, extracellular
NEU21l	Sialidase, lysosomes	Sphingolipid metabolism
EX_gm1_hs[e]	Exchange of Ganglioside Gm1	Exchange/demand reaction
GM1tl	Ganglioside Gm1 Endocytosis	Transport, extracellular
BGAL1l	Beta-Galactosidase, Lysosomal	Sphingolipid metabolism
EX_gm2_hs[e]	Exchange of N-Acetyl-Beta-D-Galactosaminyl-(1->4)-[Alpha-N-Acetylneuraminosyl-(2->3)]-Beta-D-Galactosyl-Beta-D-Glucosyl-(1<->1)-Ceramide Anion	Exchange/demand reaction
GM2tl	Ganglioside Gm2 Endocytosis	Transport, extracellular
HEXA1l	Hexosaminidase A, Lysosomal	Sphingolipid metabolism
EX_gm3_hs[e]	Exchange/Demand Reaction	Exchange/demand reaction
GM3tl	Transport of Gm3	Transport, extracellular
NEU11l	Sialidase, Lysosomal (Neu1)	Sphingolipid metabolism
EX_galgluside_hs[e]	Exchange of Galactosyl Glucosyl Ceramide	Miscellaneous
GALGLUSIDEtl2	Lactosylceramide Endocytosis	Transport, extracellular
GLB1	Beta-Galactosidase	Sphingolipid metabolism
EX_gluside_hs[e]	Exchange/Demand Reaction	Exchange/demand reaction
GLUSIDEtl2	Transport of Gluside	Transport, extracellular
GLUSIDEtl	Endocytosis of Glucosylceramide	Transport, extracellular
GBAl	Glucosylceramidase	Sphingolipid metabolism
ASAH1	N-Acylsphingosine Amidohydrolase	Sphingolipid metabolism
CRMtl	Transport of Crm	Transport, lysosomal
HMR_5286	Protein degradation	toRemove
HMR_5226		toRemove
DM_gluside_hs[l]	Accumulation of gluside in lysosomes	Exchange/demand reaction
DM_sphmyln_hs[l]	Accumulation of sphingomyelin in lysosomes	Exchange/demand reaction
DM_thcrm_hs[l]	Accumulation of trihexosylceramide in lysosomes	Exchange/demand reaction
DM_galside_hs[l]	Accumulation of galactosylceramide in lysosomes	Exchange/demand reaction
SERPT	3-Dehydrosphinganine Reductase
3DSPHR	Dihydrosphingosine N-Acyltransferase
DSAT	RE2675C
DHCRD1	Dihydroceramide Desaturase
DHCRD2	Dihydroceramide Desaturase
HMR_0761	Ceramide Transport Protein
CERT2gt	B4GALT_1
UGCG	Ceramide Glucosyltransferase	Sphingolipid metabolism
CERT2rt	Ceramide Transport Protein	Transport, endoplasmic reticular
GLUSIDEte	Vesicle Transport of Glucosylceramide from Golgi to Extracellular	Transport, extracellular
B3GNT39g	UDP-GlcNac:Betagal Beta-1, 3-N-Acetylglucosaminyltransferase 3, Golgi Apparatus	Sphingolipid metabolism
GALGLUSIDEtg2	Lactosylceramide Endocytosis	Transport, extracellular
SIAT9g	Lactosylceramide Alpha-2, 3-Sialyltransferase, Golgi Apparatus	Sphingolipid metabolism
GM3tg	Transport of Gm3	Transport, golgi apparatus
GALGT2	Beta-1, 4 N-Acetylgalactosaminyltransferase	Sphingolipid metabolism
GM2tg	Ganglioside Gm2 Endocytosis	Transport, extracellular
B3GALT42g	Beta-1, 3-Galactosyltransferase 4	Sphingolipid metabolism
GM1tg	Ganglioside Gm1 Endocytosis	Transport, extracellular
ST3GAL22g	CMP-N-Acetylneuraminate-Beta-Galactosamide-Alpha-2, 3-Sialyltransferase, Golgi Apparatus	Sphingolipid metabolism
GD1atg	Transport of GD1a	Transport, golgi apparatus
ST8SIA53g	Beta-Galactoside Alpha-2, 3-Sialyltransferase	Sphingolipid metabolism
GT1Atg	Transport of Gt1A	Transport, golgi apparatus
ST6GALNAC25	Alpha-N-Acetylgalactosaminide Alpha-2, 6-Sialyltransferase 2	Sphingolipid metabolism
GT1Atg2	Transport of Gt1alpha	Transport, golgi apparatus
ST8SIA12	Beta-Galactoside Alpha-2, 3-Sialyltransferase
GD3tg	Transport of Gd3	Transport, golgi apparatus
GAO1g	Ganglioside O-Acetylation	Sphingolipid metabolism
OAGD3tg	Transport of Oafg3	Transport, golgi apparatus
GALGT3	Beta-1, 4 N-Acetylgalactosaminyltransferase	Sphingolipid metabolism
GD2tg	Transport of GD2	Transport, golgi apparatus
B3GALT43g	Beta-1, 3-Galactosyltransferase 4	Sphingolipid metabolism
GD1btg	Transport of Gd1B	Transport, golgi apparatus
ST3GAL23g	CMP-N-Acetylneuraminate-Beta-Galactosamide-Alpha-2, 3-Sialyltransferase, Golgi Apparatus
GT1Btg	Transport of Gq1b	Transport, golgi apparatus
ST8SIA52g	Beta-Galactoside Alpha-2, 3-Sialyltransferase	Sphingolipid metabolism
GQ1Btg	Transport of Gq1b	Transport, golgi apparatus
ST6GALNAC62	Sialytransferase 7 ( (Alpha-N-Acetylneuraminyl 2, 3-Betagalactosyl-1, 3)-N-Acetyl Galactosaminide Alpha-2, 6-Sialytransferase) F	Sphingolipid metabolism
GQ1Btg2	Transport of Gq1b	Transport, golgi apparatus
ST8SIA51g	Beta-Galactoside Alpha-2, 3-Sialyltransferase	Sphingolipid metabolism
GT3tg	Transport of Gt3	Transport, golgi apparatus
GALGT4	Beta-1, 4 N-Acetylgalactosaminyltransferase	Sphingolipid metabolism
GT2tg	Transport of Gt2	Transport, golgi apparatus
B3GALT44g	Beta-1, 3-Galactosyltransferase 4	Sphingolipid metabolism
GT1Ctg	Transport of Gt1C	Transport, golgi apparatus
ST6GALNAC27	Alpha-N-Acetylgalactosaminide Alpha-2, 6-Sialyltransferase 2	Sphingolipid metabolism
GQ1Ctg	Transport of Gq1C	Transport, golgi apparatus
ST6GALNAC28	Alpha-N-Acetylgalactosaminide Alpha-2, 6-Sialyltransferase 2	Sphingolipid metabolism
GP1Ctg	Transport of Gp1C	Transport, golgi apparatus
ST8SIA55g	Beta-Galactoside Alpha-2, 3-Sialyltransferase	Sphingolipid metabolism
GP1CALPHAtg	Transport of Gp1C ALPHA	Transport, golgi apparatus
GALGT1	Beta-1, 4 N-Acetylgalactosaminyltransferase	Sphingolipid metabolism
GA2tg	Transport of GA2	Transport, golgi apparatus
B3GALT41g	Beta-1, 3-Galactosyltransferase 4	Sphingolipid metabolism
GA1tg	Transport of Ga1	Transport, golgi apparatus
ST3GAL21g	CMP-N-Acetylneuraminate-Beta-Galactosamide-Alpha-2, 3-Sialyltransferase, Golgi Apparatus	Sphingolipid metabolism
GM1btg	Transport of GM1b	Transport, golgi apparatus
ST8SIA54g	Beta-Galactoside Alpha-2, 3-Sialyltransferase	Sphingolipid metabolism
GD1Ctg2	Transport of GD1C	Transport, golgi apparatus
UDPG4E	UDPglucose 4-Epimerase	Galactose metabolism
GALK	Galactokinase	Galactose metabolism
GALT	Galactose-1-Phosphate Uridylyltransferase	Galactose metabolism
GF6PTA	Glutamine-Fructose-6-Phosphate Transaminase	Aminosugar metabolism
ACGAM6PSi	N-Acetylglucosamine-6-Phosphate Synthase	Aminosugar metabolism
ACGAMPM	Phosphoacetylglucosamine Mutase	Aminosugar metabolism
UAGDP	UDP-N-Acetylglucosamine Diphosphorylase	Aminosugar metabolism
UAG4E	UDP-N-Acetylglucosamine 4-Epimerase	Aminosugar metabolism

## Sheet: presentMetabolites
mets	source	notes	reference
prostge2[e]		Prostaglandin E2 and F2α were secreted by macrophages, proven by LC-TOFMS(https://link.springer.com/article/10.1007/s11306-011-0353-9#Tab1)
prostgf2[e]		Prostaglandin E2 and F2α were secreted by macrophages, proven by LC-TOFMS(https://link.springer.com/article/10.1007/s11306-011-0353-9#Tab1)
gly[e]		exometabolism, https://link.springer.com/article/10.1007/s11306-011-0353-9#Tab1(Update the list of active exchange reactions in the present Mets to avoid a bug where closing an uptake reaction causes the core reaction to be skiped, as active exchange reactions are included in the core reactions list)
citr_L[e]		exometabolism, https://link.springer.com/article/10.1007/s11306-011-0353-9#Tab1
trp_L[e]		exometabolism, https://link.springer.com/article/10.1007/s11306-011-0353-9#Tab1
hxan[e]		exometabolism, https://link.springer.com/article/10.1007/s11306-011-0353-9#Tab1
5oxpro[e]		exometabolism, https://link.springer.com/article/10.1007/s11306-011-0353-9#Tab1
chol[e]		exometabolism, https://link.springer.com/article/10.1007/s11306-011-0353-9#Tab1
creat[e]		exometabolism, https://link.springer.com/article/10.1007/s11306-011-0353-9#Tab1
orn[e]		exometabolism, https://link.springer.com/article/10.1007/s11306-011-0353-9#Tab1
alltn[e]		exometabolism, https://link.springer.com/article/10.1007/s11306-011-0353-9#Tab1
n8aspmd[e]		exometabolism, https://link.springer.com/article/10.1007/s11306-011-0353-9#Tab1
gthox[e]		exometabolism, https://link.springer.com/article/10.1007/s11306-011-0353-9#Tab1
gthrd[e]		exometabolism, https://link.springer.com/article/10.1007/s11306-011-0353-9#Tab1
glyclt[e]		exometabolism, https://link.springer.com/article/10.1007/s11306-011-0353-9#Tab1
pyr[e]		exometabolism, https://link.springer.com/article/10.1007/s11306-011-0353-9#Tab1
fum[e]		exometabolism, https://link.springer.com/article/10.1007/s11306-011-0353-9#Tab1
3mob[e]		exometabolism, https://link.springer.com/article/10.1007/s11306-011-0353-9#Tab1
succ[e]		exometabolism, https://link.springer.com/article/10.1007/s11306-011-0353-9#Tab1
2hiv[e]		exometabolism, https://link.springer.com/article/10.1007/s11306-011-0353-9#Tab1
itacon[e]		exometabolism, https://link.springer.com/article/10.1007/s11306-011-0353-9#Tab1
4mop[e]		exometabolism, https://link.springer.com/article/10.1007/s11306-011-0353-9#Tab1
mal_L[e]		exometabolism, https://link.springer.com/article/10.1007/s11306-011-0353-9#Tab1
HC00342[e]		exometabolism, https://link.springer.com/article/10.1007/s11306-011-0353-9#Tab1
icit[e]		exometabolism, https://link.springer.com/article/10.1007/s11306-011-0353-9#Tab1
cit[e]		exometabolism, https://link.springer.com/article/10.1007/s11306-011-0353-9#Tab1
pnto_R[e]		exometabolism, https://link.springer.com/article/10.1007/s11306-011-0353-9#Tab1
no[e]		exometabolism, https://link.springer.com/article/10.1007/s11306-011-0353-9#Tab1
acnam[e]		Exchange of N-Acetylneuraminate
ascb_L[e]		Exchange of L-Ascorbate
arachd[e]		mitochondria model in CobraToolbox
coa[e]		mitochondria model in CobraToolbox
crvnc[e]		mitochondria model in CobraToolbox
glyc[e]		mitochondria model in CobraToolbox
glyc3p[e]		mitochondria model in CobraToolbox
hdca[e]		mitochondria model in CobraToolbox
ocdca[e]		mitochondria model in CobraToolbox
ocdcea[e]		mitochondria model in CobraToolbox
pi[e]		mitochondria model in CobraToolbox
urea[e]		mitochondria model in CobraToolbox
CE0955[e]		oxygenated products of free arachidonic acid2(product ratio 67:24:9)
leuktrA4[e]		arachidonic acid metabolism
leuktrB4[e]		arachidonic acid metabolism
leuktrC4[e]		arachidonic acid metabolism
leuktrD4[e]		arachidonic acid metabolism
leuktrE4[e]		arachidonic acid metabolism
12HPET[e]		arachidonic acid metabolism
prostgh2[e]		arachidonic acid metabolism
prostgd2[e]		arachidonic acid metabolism
prostgf2[e]		arachidonic acid metabolism
txa2[e]		arachidonic acid metabolism
prostgi2[e]		arachidonic acid metabolism
C06314[e]		arachidonic acid metabolism
C06315[e]		arachidonic acid metabolism
15HPET[e]		arachidonic acid metabolism
5HPET[e]		arachidonic acid metabolism
Rtotal[e]		Exchange of R Total
Rtotal2[e]		Salvage synthesis of Acyl group
Rtotal3[e]		Salvage synthesis of Acyl group
lac_L[e]		Exchange of L-Lactate
adprbp[e]		Exchange of ADPribose 2'-Phosphate
nac[e]		Exchange of Nicotinate
ribflv[e]		Exchange of Riboflavin
ribflv_d[e]		Export of Riboflavin
q10[e]		Exchange of Ubiquinone

## Sheet: rxns2add
rxns	rxnNames	rxnFormulas	subSystem	lb	ub	objectiveCoef	geneRule	notes	reference
ASAH1a	N-Acylsphingosine Amidohydrolase_deacylation of glucosylceramide	1 gluside_hs[l] + 1 h2o[l] -> 1 lysogb1[l] + Rtotal[l]	Sphingolipid metabolism	0	1000		427.1 OR 427.2		Glucosylsphingosine, also known as lysoGb1, has been demonstrated to be significantly increased in the blood serum and urine of Gaucher disease (GD) patients, while it is either not detectable or present at low concentrations in healthy individuals (PMID: 33114153, PMID: 35118875, PMID: 36802221, PMID: 35741225; PMID: 26898341). Research suggests that plasma GlcSph levels correlate with disease s…	PMID: 26898341; PMID: 10970788	YL
ASAH1b	N-Acylsphingosine Amidohydrolase_deacylation of glucosylceramide	1 thcrm_hs[l] + 1 h2o[l] -> 1 lysogb3[l] + Rtotal[l]	Sphingolipid metabolism	0	1000		427.1 OR 427.2		Globotriaosylsphingosine, also known as lysoGb3, has been demonstrated to be significantly increased in the blood serum and urine of Fabry disease (PMID: 18287059;PMID: 26898341). ASAH1 has been shown to be involved in the lysosomal deacylation of glucosylsphingolipids, such as glucosylceramide in Gaucher disease and globotriaosylceramide in Fabry disease (PMID: 26898341; PMID: 32808655).	PMID: 26898341; PMID: 10970788	YL
LysoGB1tlc	LysoGb1, transport between lysosome and cytosol	1 lysogb1[l] -> 1 lysogb1[c]	Transport, lysosomal	0	1000				add transport reactions and exchange		YL
LysoGB1tce	LysoGb1, transport between cytosol and extracellular part	1 lysogb1[c] <=> 1 lysogb1[e]	Transport, cytosol	-1000	1000				add transport reactions and exchange		YL
EX_lysogb1[e]	Exchange of LysoGb1	lysogb1[e] <=>	Exchange/demand reaction	-1000	1000				add transport reactions and exchange		YL
LysoGB3tlc	LysoGb3, transport between lysosome and cytosol	1 lysogb3[l] -> 1 lysogb3[c]	Transport, lysosomal	0	1000				add transport reactions and exchange		YL
LysoGB3tce	LysoGb3, transport between cytosol and extracellular part	1 lysogb3[c] <=> 1 lysogb3[e]	Transport, cytosol	-1000	1000				add transport reactions and exchange		YL
EX_lysogb3[e]	Exchange of LysoGb3	lysogb3[e] <=>	Exchange/demand reaction	-1000	1000				add transport reactions and exchange		YL
ACOD1m	cis-Aconitic acid decarboxylation to Itaconic acid decarboxylated, mitochondria	HC00342[m] + h[m] -> itacon[m] + co2[m]	Citric acid cycle	-1000	1000		730249		IRG1/ACOD1 transforms cis-aconitate to itaconate in the mitochondrial matrix. Itaconate is converted to itaconate-CoA and is ultimately catalyzed to form acetyl-CoA, which re-enters the TCA cycle(PMID: 2361039; PMID: 23609450 ; PMID: 31548418)		YL
DM_itacon[c]	Demand Reaction for itaconate	itacon[c] ->	Exchange/demand reaction	0	1000				Experimental evidence demonstrates the accumulation of itaconate and succinate in proinflammatory macrophages(PMID: 34374126,PMID: 25340307)		YL
DM_succ[c]	Demand Reaction for succinate	succ[c] ->	Exchange/demand reaction	0	1000				Experimental evidence demonstrates the accumulation of itaconate and succinate in proinflammatory macrophages(PMID: 34374126,PMID: 25340307)		YL
DM_gluside_hs[l]	Demand Reaction for glucosylceramide (accumulation of glycosylceramide)	gluside_hs[l] ->	Exchange/demand reaction	0	1000				There is a abnormal accumulation of glucosylceramide in Gaucher cells, affected macrophages with defective glucobrosidase(PMID: 32182893;PMID: 31783225)		YL
GBA2	Transglucosylation through β-glucosidases	gluside_hs[c] + chsterol[c] <=> glcchol[c] + crm_hs[c]	Sphingolipid metabolism	-1000	1000		57704		The natural occurrence of 1-O-cholesteryl-β-D-glucopyranoside (GlcChol) in mouse tissues and human plasma is demonstrated using LC-MS/MS and (13)C6-labeled GlcChol as internal standard(PMID: 10701833;PMID: 12951438). In cells, the inhibition of GBA increases GlcChol, whereas inhibition of GBA2 decreases glucosylated sterol(PMID: 26724485; PMID: 32144204,PMID: 32946792). The GBA2 encodes a non-lys…		YL
DM_glcchol[c]	Accumulation of glucosylcholestrol	glcchol[c] ->	Sphingolipid metabolism	0	1000
gm2adeg	degradation of gm2a	gm2a_hs[l] + h2o[l] -> acgal[l] + gm3_hs[l]	Sphingolipid metabolism	-1000	1000
PSCDPc	Phosphatidylserine Synthase_serine	cdpdag_hs[c] + ser_L[c] -> ps_hs[c] + cmp[c]		0	1000
PSCDPm	Phosphatidylserine Synthase_serine	cdpdag_hs[m] + ser_L[m] -> ps_hs[m] + cmp[m]		0	1000
HMR_0613	CDP-Diacylglycerol-Inositol 3-Phosphatidyltransferase	cdpdag_hs[r] + inost[r] -> cmp[r] + h[r] + pail_hs[r]		0	1000				it is okay to remove it
ADK2	Adenylate kinase (Inorganic triphosphate)	amp[c] + pppi[c] <=> adp[c] + ppi[c]		0	1000
UPPRT	Uracil phosphoribosyltransferase	prpp[c] + ura[c] -> ppi[c] + ump[c]		0	1000
NAPRT	NAPRTase	h[c] + nac[c] + prpp[c] -> nicrnt[c] + ppi[c]		0	1000				it is okay to remove it (see r0391)
r0391	Nicotinate D-Ribonucleotide:Pyrophosphate Phosphoribosyltransferase	nicrnt[c] + ppi[c] <=> h[c] + nac[c] + prpp[c]		-1000	1000
B4GALT5o6	glucosylceramide beta-1,4-galactosyltransferase	gluside_hs[g] + udpgal[g] -> galgluside_hs[g] + h[g] + udp[g]		0	1000
HMGCOARc		2.0 h[c] + hmgcoa[c] + 2.0 nadph[c] -> coa[c] + mev_R[c] + 2.0 nadp[c]		0	1000
r0780		44mzym[r] + nadp[r] <=> 44mctr[r] + h[r] + nadph[r]		-1000	1000
RE1806C		h[c] + nadph[c] + o2[c] + xoltriol[c] -> CE1272[c] + h2o[c] + nadp[c]		0	1000				it is okay to remove it
HMR_1694		dhcholestanate[c] <=> dhcholestanate[m]		1000	1000
ARTFR11	R Group Artificial Flux	pmtcoa[c] -> R1coa_hs[c]		0	1000
ARTFR12	R Group Artificial Flux (C16:1)	fadh2[m] + hdcoa[c] -> fad[m] + R1coa_hs[c]		0	1000
ARTFR13	R Group Artificial Flux	tdcoa[c] -> 0.875 R1coa_hs[c]		0	1000
RTOT1	R Total Flux	R1coa_hs[c] -> Rtotalcoa[c]		0	1000
RTOT_3	R Total Flux 3 Position	R1coa_hs[c] + R2coa_hs[c] -> 2.0 Rtotal3coa[c]		0	1000
ARTFR202	R Group Artificial Flux (C18:3, N-3)	2.0 fadh2[m] + h[m] + lnlncacoa[c] + nadph[m] -> 2.0 fad[m] + nadp[m] + 1.125 R2coa_hs[c]		0	1000
ARTFR203	R Group Artificial Flux	2.0 fadh2[m] + h[m] + lnlncgcoa[c] + nadph[m] -> 2.0 fad[m] + nadp[m] + 1.125 R2coa_hs[c]		0	1000
ARTFR204	R Group Artificial Flux	2.0 fadh2[m] + 2.0 h[m] + 2.0 nadph[m] + strdnccoa[c] -> 2.0 fad[m] + 2.0 nadp[m] + 1.125 R2coa_hs[c]		0	1000
ARTFR205	R Group Artificial Flux	dlnlcgcoa[c] + 2.0 fadh2[m] + h[m] + nadph[m] -> 2.0 fad[m] + nadp[m] + 1.25 R2coa_hs[c]		0	1000
ARTFR206	R Group Artificial Flux	arachdcoa[c] + 2.0 fadh2[m] + 2.0 h[m] + 2.0 nadph[m] -> 2.0 fad[m] + 2.0 nadp[m] + 1.25 R2coa_hs[c]		0	1000
ARTFR207	R Group Artificial Flux	arachcoa[c] -> 1.25 R2coa_hs[c]		0	1000
ARTFR208	R Group Artificial Flux	3.0 fadh2[m] + 2.0 h[m] + 2.0 nadph[m] + tmndnccoa[c] -> 3.0 fad[m] + 2.0 nadp[m] + 1.25 R2coa_hs[c]		0	1000
ARTFR209	R Group Artificial Flux	adrncoa[c] + 2.0 fadh2[m] + 2.0 h[m] + 2.0 nadph[m] -> 2.0 fad[m] + 2.0 nadp[m] + 1.375 R2coa_hs[c]		0	1000
ARTFR210	R Group Artificial Flux	fadh2[m] + h[m] + lnlccoa[c] + nadph[m] -> fad[m] + nadp[m] + 1.125 R2coa_hs[c]		0	1000
ARTFR211	R Group Artificial Flux	clpndcoa[c] + 3.0 fadh2[m] + 2.0 h[m] + 2.0 nadph[m] -> 3.0 fad[m] + 2.0 nadp[m] + 1.375 R2coa_hs[c]		0	1000
ARTFR212	R Group Artificial Flux	dcsptn1coa[c] + 3.0 fadh2[m] + 2.0 h[m] + 2.0 nadph[m] -> 3.0 fad[m] + 2.0 nadp[m] + 1.375 R2coa_hs[c]		0	1000
ARTFR213	R Group Artificial Flux	c226coa[c] + 3.0 fadh2[m] + 3.0 h[m] + 3.0 nadph[m] -> 3.0 fad[m] + 3.0 nadp[m] + 1.375 R2coa_hs[c]		0	1000
RTOT2	R Total Flux	R2coa_hs[c] -> Rtotalcoa[c]		0	1000
RTOT_2	R Total Flux 2 Position	R2coa_hs[c] + R4coa_hs[c] -> 2.0 Rtotal2coa[c]		0	1000
ARTFR31	R Group Artificial Flux	stcoa[c] -> 1.125 R3coa_hs[c]		0	1000
ARTFR32	R Group Artificial Flux	fadh2[m] + odecoa[c] -> fad[m] + 1.125 R3coa_hs[c]		0	1000
ARTFR33	R Group Artificial Flux	fadh2[m] + octd11ecoa[c] -> fad[m] + 1.125 R3coa_hs[c]		0	1000
ARTFR34	R Group Artificial Flux	2.0 fadh2[m] + lneldccoa[c] -> 2.0 fad[m] + 1.125 R3coa_hs[c]		0	1000
RTOT3	R Total Flux	R3coa_hs[c] -> Rtotalcoa[c]		0	1000
ARTFR41	R Group Artificial Flux	fadh2[m] + hdcoa[c] -> fad[m] + R4coa_hs[c]		0	1000
ARTFR42	R Group Artificial Flux	fadh2[m] + odecoa[c] -> fad[m] + 1.125 R4coa_hs[c]		0	1000
ARTFR43	R Group Artificial Flux	fadh2[m] + octd11ecoa[c] -> fad[m] + 1.125 R4coa_hs[c]		0	1000
ARTFR44	R Group Artificial Flux	2.0 fadh2[m] + lneldccoa[c] -> 2.0 fad[m] + 1.125 R4coa_hs[c]		0	1000
ARTFR45	R Group Artificial Flux	fadh2[m] + nrvnccoa[c] -> fad[m] + 1.5 R4coa_hs[c]		0	1000
ARTFR46	R Group Artificial Flux	fadh2[m] + od2coa[c] -> fad[m] + 1.125 R4coa_hs[c]		0	1000
RTOT4	R Total Flux	R4coa_hs[c] -> Rtotalcoa[c]		0	1000
ARTFR51	R Group Artificial Flux	ttccoa[c] -> 1.5 R5coa_hs[c]		0	1000
ARTFR52	R Group Artificial Flux	hexccoa[c] -> 1.625 R5coa_hs[c]		0	1000
ARTFR53	R Group Artificial Flux	eicostetcoa[c] + 2.0 fadh2[m] + 2.0 h[m] + 2.0 nadph[m] -> 2.0 fad[m] + 2.0 nadp[m] + 1.25 R5coa_hs[c]		0	1000
ARTFR54	R Group Artificial Flux	3.0 fadh2[m] + 2.0 h[m] + 2.0 nadph[m] + tetpent6coa[c] -> 3.0 fad[m] + 2.0 nadp[m] + 1.5 R5coa_hs[c]		0	1000
ARTFR55	R Group Artificial Flux	3.0 fadh2[m] + 2.0 h[m] + 2.0 nadph[m] + tetpent3coa[c] -> 3.0 fad[m] + 2.0 nadp[m] + 1.5 R5coa_hs[c]		0	1000
ARTFR56	R Group Artificial Flux	2.0 fadh2[m] + 2.0 h[m] + 2.0 nadph[m] + tettet6coa[c] -> 2.0 fad[m] + 2.0 nadp[m] + 1.5 R5coa_hs[c]		0	1000
ARTFR57	R Group Artificial Flux	3.0 fadh2[m] + 3.0 h[m] + 3.0 nadph[m] + tethex3coa[c] -> 3.0 fad[m] + 3.0 nadp[m] + 1.5 R5coa_hs[c]		0	1000
RTOT5	R Total Flux	R5coa_hs[c] -> Rtotalcoa[c]		0	1000
ARTFR61	R Group Artificial Flux	fadh2[m] + hdd2coa[c] -> fad[m] + R6coa_hs[c]		0	1000
RTOT6	R Total Flux	R6coa_hs[c] -> Rtotalcoa[c]		0	1000
EX_ca2[e]		ca2[e] <=>		-1000	1000
EX_cl[e]		cl[e] <=>		-1000	1000
EX_mg2[e]		mg2[e] <=>		-1000	1000
EX_zn2[e]		zn2[e] <=>		-1000	1000
EX_selni[e]		selni[e] <=>		-1000	1000
EX_gm1_hs[e]		gm1_hs[e] <=>		-1000	1000
EX_gm2_hs[e]		gm2_hs[e] <=>		-1000	1000
FAEL184	Fatty-Acyl Coenzyme A Elongation (N-C20:4CoA)	5.0 h[c] + malcoa[c] + 4.0 nadph[c] + o2[c] + strdnccoa[c] -> co2[c] + coa[c] + eicostetcoa[c] + 3.0 h2o[c] + 4.0 nadp[c]		0	1000
FAEL205	Fatty-Acyl Coenzyme A Elongation (N-C20:5CoA)	5.0 h[c] + malcoa[c] + 4.0 nadph[c] + o2[c] + tmndnccoa[c] -> clpndcoa[c] + co2[c] + coa[c] + 3.0 h2o[c] + 4.0 nadp[c]		0	1000
HMR_2190	Very-Long-Chain 3-Oxoacyl Coenzyme A Synthase	h[c] + malcoa[c] + pmtcoa[c] -> 3ohodcoa[c] + co2[c] + coa[c]		0	1000
KAS8	B-Ketoacyl Synthetase (Palmitate, N-C16:0)	accoa[c] + 20.0 h[c] + 7.0 malcoa[c] + 14.0 nadph[c] -> 7.0 co2[c] + 8.0 coa[c] + 6.0 h2o[c] + hdca[c] + 14.0 nadp[c]		0	1000
FAS180	Fas180	3.0 h[c] + hdca[c] + malcoa[c] + 2.0 nadph[c] -> co2[c] + coa[c] + h2o[c] + 2.0 nadp[c] + ocdca[c]		0	1000
KAS17rev	B-ketoacyl synthetase (n-C18:1), reversed	8.0 co2[c] + 9.0 coa[c] + 7.0 h2o[c] + 15.0 nadp[c] + ocdcea[c] -> accoa[c] + 22.0 h[c] + 8.0 malcoa[c] + 15.0 nadph[c]		0	1000
HMR_2211	Very-Long-Chain 3-Oxoacyl Coenzyme A Synthase	docoscoa[c] + h[c] + malcoa[c] -> CE2253[c] + co2[c] + coa[c]		0	1000
HMR_2215	Very-Long-Chain 3-Oxoacyl Coenzyme A Synthase	h[c] + malcoa[c] + ttccoa[c] -> 3ohxccoa[c] + co2[c] + coa[c]		0	1000
HMR_2472	HMR_2472	h[c] + lnlncacoa[c] + nadph[c] + o2[c] -> 2.0 h2o[c] + nadp[c] + strdnccoa[c]		0	1000
HMR_2484	HMR_2484	eicostetcoa[c] + h[c] + nadph[c] + o2[c] -> 2.0 h2o[c] + nadp[c] + tmndnccoa[c]		0	1000
HMR_2495	HMR_2495	clpndcoa[c] + h[c] + nadph[c] + o2[c] -> c226coa[c] + 2.0 h2o[c] + nadp[c]		0	1000
HMR_2219	Very-Long-Chain Enoyl Coenzyme A Reductase	h[c] + M00049[c] + nadph[c] -> hexccoa[c] + nadp[c]		0	1000
RE0581C	RE0581C	3ohodcoa[c] + h[c] + nadph[c] <=> CE2248[c] + nadp[c]		-1000	1000
DESAT18_8	Fatty Acyl Coenzyme A Desaturase (N-C18:1CoA -> N-C18:2CoA)	h[c] + nadh[c] + o2[c] + od2coa[c] -> 2.0 h2o[c] + lneldccoa[c] + nad[c]		0	1000
EX_gm1a_hs[e]	Exchange of ganglioside gm1a	gm1a_hs[e] <=>		-1000	1000
EX_gm2a_hs[e]	Exchange of ganglioside gm2a	gm2a_hs[e] <=>		-1000	1000
Q10TO	turnover of q10	q10[c] <=> q10_d[c]		-1000	1000
Coqed	Transport of Q10	q10_d[e] <=> q10_d[c]		-1000	1000
EX_q10d[e]	Exchange of Ubiquinone	q10_d[e] <=>		0	1000
HMR_0792	Galactosylceramide Sulfotransferase	galside_hs[l] + paps[l] -> pap[l] + sgalside_hs[l]		0	1000
GM2Atl	Ganglioside Gm2A Endocytosis	gm2a_hs[e] -> gm2a_hs[l]		0	1000
BGAL4l	Beta-Galactosidase Lysosomal	gm1a_hs[l] + h2o[l] -> gal[l] + gm2a_hs[l]		0	1000
FADDPb	FAD Diphosphatase_output	fad[c] + h2o[c] -> amp[c] + fmn_d[c] + 2.0 h[c]		0	1000
RIBFtrc	Transport Reaction(ribflv)	ribflv_d[c] -> ribflv_d[e]		0	1000
EX_ribflv_d[e]	Export of Riboflavin	ribflv_d[e] ->		0	1000
NNAM	Nicotinamidase	h2o[c] + ncam_d[c] -> nac[c] + nh4[c]		0	1000
NACDe	Release of Nicotinate at the Basolateral Surface	nac[c] -> nac[e]		0	1000
ACP1_FMN_d	Acid Phosphatase (FMN)	fmn_d[c] + h2o[c] -> pi[c] + ribflv_d[c]		0	1000
NADNd	NAD Nucleosidase	h2o[c] + nad[c] -> adprib[c] + h[c] + ncam_d[c]		0	1000
NADPNd	NADP Nucleosidase	h2o[c] + nadp[c] -> adprbp[c] + h[c] + ncam_d[c]		0	1000
NNAMd	Nicotinamidase	h2o[c] + ncam_d[c] -> nac[c] + nh4[c]		0	1000
AGPAT2	Synthesis of glycerolphospholipid	alpa_hs[c] + pmtcoa[c] -> coa[c] + pa_hs[c]		0	1000
AGPAT3	Synthesis of glycerolphospholipid	alpa_hs[c] + odecoa[c] -> coa[c] + pa_hs[c]		0	1000
AGPSx	Salvage synthesis of Acyl group	adhap_hs[x] + alkylR1oh[x] -> h[x] + akdhap_hs[x] + Rtotal[x]	Salvage synthesis of Acyl group	0	1000
Rtotaltp	Salvage synthesis of Acyl group	Rtotal[c] <=> Rtotal[x]	Salvage synthesis of Acyl group	-1000	1000
PLA2	Salvage synthesis of Acyl group	h2o[c] + ak2gchol_hs[c] -> h[c] + Rtotal2[c] + ak2lgchol_hs[c]	Salvage synthesis of Acyl group	0	1000
AGLPT	Salvage synthesis of Acyl group	h[c] + akgp_hs[c] + Rtotal2[c] -> h2o[c] + ak2gp_hs[c]	Salvage synthesis of Acyl group	0	1000
RTOTAL3t	Salvage synthesis of Acyl group	Rtotal3[e] <=> Rtotal3[c]	Salvage synthesis of Acyl group	-1000	1000
RTOTAL3FATPc	Salvage synthesis of Acyl group	atp[c] + coa[c] + Rtotal3[e] -> amp[c] + ppi[c] + Rtotal3coa[c]	Salvage synthesis of Acyl group	0	1000
ARTPLM1	Rtotoal utilisation	Rtotalcoa[c] -> pmtcoa[c]	Rtotoal utilisation	0	1000
ARTPLM1m	Rtotoal utilisation	Rtotalcoa[m] -> pmtcoa[m]	Rtotoal utilisation	0	1000
DHAPA	Rtotoal utilisation	dhap[c] + Rtotalcoa[c] -> coa[c] + adhap_hs[c]	Rtotoal utilisation	0	1000
DHAPAx	Rtotoal utilisation	dhap[x] + Rtotalcoa[x] -> coa[x] + adhap_hs[x]	Rtotoal utilisation	0	1000
GPAMm_hs	Rtotoal utilisation	Rtotalcoa[m] + glyc3p[m] -> 2 h[m] + coa[m] + alpa_hs[m]	Rtotoal utilisation	0	1000
ARTPLM2	Rtotoal utilisation	Rtotal2coa[c] -> pmtcoa[c]	Rtotoal utilisation	0	1000
ARTPLM2m	Rtotoal utilisation	Rtotal2coa[m] -> pmtcoa[m]	Rtotoal utilisation	0	1000
RTOTAL2CRNCPT1	Rtotoal utilisation	crn[c] + Rtotal2coa[c] <=> coa[c] + Rtotal2crn[c]	Rtotoal utilisation	-1000	1000
RTOTAL2CRNCPT2	Rtotoal utilisation	coa[m] + Rtotal2crn[m] <=> crn[m] + Rtotal2coa[m]	Rtotoal utilisation	-1000	1000
RTOTALCRNCPT1	Rtotoal utilisation	crn[c] + Rtotalcoa[c] <=> coa[c] + Rtotalcrn[c]	Rtotoal utilisation	-1000	1000
RTOTALCRNCPT2	Rtotoal utilisation	coa[m] + Rtotalcrn[m] <=> crn[m] + Rtotalcoa[m]	Rtotoal utilisation	-1000	1000
RTOTALCRNt	Rtotoal utilisation	Rtotalcrn[c] <=> Rtotalcrn[m]	Rtotoal utilisation	-1000	1000
RTOTAL2CRNt	Rtotoal utilisation	Rtotal2crn[c] <=> Rtotal2crn[m]	Rtotoal utilisation	-1000	1000
HISCAT1	uptake of his	his_L[c] <=> his_L[e]	uptake of his	-1000	1000
EX_thcrm_hs[e]	Exchange of Trihexosylceramide	thcrm_hs[e] <=>		0	1000
THCRMte	Trihexosyl Ceramide Transport, cytosol	thcrm_hs[c] <=> thcrm_hs[e]	Transport, lysosomal	-1000	1000
sink_q10[c]	sink_q10	q10_d[c] <=>		-1000	1000
CYSLYSL	L-Cystine Lysteine-Lyase (Deaminating)	h2o[c] + Lcystin[c] -> nh4[c] + pyr[c] + thcys[c]	Methionine and cysteine metabolism
EX_M02047[e]	HMR_9030	M02047[e] <=>		0	1000
HMR_5232	HMR_5232	M02047[e] -> M02047[l]		0	1000
HMR_5233	HMR_5233	M02047[l] -> 20.0 chsterol[l] + 2.0 HC00004[l] + 90.0 pchol_hs[l] + 25.0 pe_hs[l] + 30.0 ps_hs[l] + 75.0 sphmyln_hs[l] + 160.0 xolest2_hs[l]	Exchange/demand reaction	0	1000
EX_M02352[e]	HMR_9031	M02352[e] <=>	Exchange/demand reaction	-1000	1000
HMR_5237	HMR_5237	M02352[e] -> M02352[l]	Transport, extracellular	0	1000
HMR_5238	HMR_5238	M02352[l] -> 110.0 cdpdag_hs[l] + 680.0 chsterol[l] + HC00005[l] + 25.0 lpchol_hs[l] + 425.0 pchol_hs[l] + 30.0 pe_hs[l] + 160.0 sphmyln_hs[l] + 1515.0 xolest2_hs[l]	Exchange/demand reaction	0	1000
EX_M03146[e]	HMR_9029	M03146[e] <=>	Exchange/demand reaction	-1000	1000
HMR_5241	HMR_5241	M03146[e] -> M03146[l]	Transport, extracellular	0	1000
HMR_5243	HMR_5243	M03146[l] -> 500.0 chsterol[l] + HC00005[l] + 7.0 HC00009[l] + 165.0 lpchol_hs[l] + pail_hs[l] + 2165.0 pchol_hs[l] + 185.0 pe_hs[l] + 755.0 sphmyln_hs[l] + 1645.0 xolest2_hs[l]	Exchange/demand reaction	0	1000
EX_M01569[e]	HMR_9028	M01569[e] <=>	Exchange/demand reaction	-1000	1000
HMR_5246	HMR_5246	M01569[e] -> M01569[l]	Transport, extracellular	0	1000
HMR_5247	HMR_5247	M01569[l] -> 2.0 chsterol[l] + HC00009[l] + lpchol_hs[l] + M01352[l] + 90.0 M02958[l] + pail_hs[l] + pchol_hs[l] + pe_hs[l] + ps_hs[l] + sphmyln_hs[c] + 3.0 xolest2_hs[l]	Exchange/demand reaction	0	1000
GM1Atl	Ganglioside Gm1A Endocytosis	gm1a_hs[e] -> gm1a_hs[l]	Transport, extracellular	0	1000				Reactions missing from ganglioside metabolism
GLUSIDEtl	tranport of gluside_hs	gluside_hs[e] -> gluside_hs[l]	Transport, extracellular	0	1000				Reactions missing from ganglioside metabolism
GALGLUSIDEtg2	Lactosylceramide Endocytosis	galgluside_hs[g] -> galgluside_hs[e]	Transport, extracellular	0	1000				Reactions missing from ganglioside metabolism
GM3tg	Transport of Gm3	gm3_hs[g] -> gm3_hs[e]	Transport, golgi apparatus	0	1000				Reactions missing from ganglioside metabolism
GM2tg	Ganglioside Gm2 Endocytosis	gm2_hs[g] -> gm2_hs[e]	Transport, extracellular	0	1000				Reactions missing from ganglioside metabolism
GM1tg	Ganglioside Gm1 Endocytosis	gm1_hs[g] -> gm1_hs[e]	Transport, extracellular	0	1000				Reactions missing from ganglioside metabolism
GD1atg	Transport of GD1a	gd1a_hs[g] -> gd1a_hs[e]	Transport, extracellular	0	1000				Reactions missing from ganglioside metabolism
GT1Atg	Transport of Gt1A	gt1a_hs[g] -> gt1a_hs[e]	Transport, extracellular	0	1000				Reactions missing from ganglioside metabolism
GT1Atg2	Transport of Gt1alpha	gt1alpha_hs[g] -> gt1alpha_hs[e]	Transport, extracellular	0	1000				Reactions missing from ganglioside metabolism
GD3tg	Transport of Gd3	gd3_hs[g] -> gd3_hs[e]	Transport, extracellular	0	1000				Reactions missing from ganglioside metabolism
OAGD3tg	Transport of Oafg3	oagd3_hs[g] -> oagd3_hs[e]	Transport, extracellular	0	1000				Reactions missing from ganglioside metabolism
GD2tg	Transport of GD2	gd2_hs[g] -> gd2_hs[e]	Transport, extracellular	0	1000				Reactions missing from ganglioside metabolism
GD1btg	Transport of Gd1B	gd1b_hs[g] -> gd1b_hs[e]	Transport, extracellular	0	1000				Reactions missing from ganglioside metabolism
GT1Btg	Transport of Gq1b	gt1b_hs[g] -> gt1b_hs[e]	Transport, extracellular	0	1000				Reactions missing from ganglioside metabolism
GQ1Btg	Transport of Gq1b	gq1b_hs[g] -> gq1b_hs[e]	Transport, extracellular	0	1000				Reactions missing from ganglioside metabolism
GQ1Btg2	Transport of Gq1b	gq1balpha_hs[g] -> gq1balpha_hs[e]	Transport, extracellular	0	1000				Reactions missing from ganglioside metabolism
GT3tg	Transport of Gt3	gt3_hs[g] -> gt3_hs[e]	Transport, extracellular	0	1000				Reactions missing from ganglioside metabolism
GT2tg	Transport of Gt2	gt2_hs[g] -> gt2_hs[e]	Transport, extracellular	0	1000				Reactions missing from ganglioside metabolism
GT1Ctg	Transport of Gt1C	gt1c_hs[g] -> gt1c_hs[e]	Transport, extracellular	0	1000				Reactions missing from ganglioside metabolism
GQ1Ctg	Transport of Gq1C	gq1c_hs[g] -> gq1c_hs[e]	Transport, extracellular	0	1000				Reactions missing from ganglioside metabolism
GP1Ctg	Transport of Gp1C	gp1c_hs[g] -> gp1c_hs[e]	Transport, extracellular	0	1000				Reactions missing from ganglioside metabolism
GP1CALPHAtg	Transport of Gp1C ALPHA	gp1calpha_hs[g] -> gp1calpha_hs[e]	Transport, extracellular	0	1000				Reactions missing from ganglioside metabolism
GA2tg	Transport of GA2	ga2_hs[g] -> ga2_hs[e]	Transport, extracellular	0	1000				Reactions missing from ganglioside metabolism
GA1tg	Transport of Ga1	ga1_hs[g] -> ga1_hs[e]	Transport, extracellular	0	1000				Reactions missing from ganglioside metabolism
GM1btg	Transport of GM1b	gm1b_hs[g] -> gm1b_hs[e]	Transport, extracellular	0	1000				Reactions missing from ganglioside metabolism
GD1Ctg2	Transport of GD1C	gd1c_hs[g] -> gd1c_hs[e]	Transport, extracellular	0	1000				Reactions missing from ganglioside metabolism
EX_gd1c_hs[e]	Exchange of Gd1C (Homo Sapiens)	gd1c_hs[e] <=>	Exchange/demand reaction	-1000	1000				Reactions missing from ganglioside metabolism
EX_gangliosides[l]	Endocytosis of gangolioside	gd1c_hs[l] + gp1c_hs[l] + gp1calpha_hs[l] + gq1b_hs[l] + gq1balpha_hs[l] + gt1a_hs[l] + oagd3_hs[l] + gd3_hs[l] + gm3_hs[l] + ga1_hs[l] + gm1_hs[l] + gm2_hs[l] + gm1b_hs[l] + gd1a_hs[l] + gd1b_hs[l] + gt1b_hs[l] + gd2_hs[l] + thcrm_hs[l] + gt3_hs[l] + gt2_hs[l] + gt1c_hs[l] + gq1c_hs[l] ->	Exchange/demand reaction	-100	-1.73				Reactions missing from ganglioside metabolism
DSAT2	Reutilisation of sphingosine for ceramide synthesis	Rtotalcoa[c] + sphings[c] -> coa[c] + crm_hs[c] + h[c]	Sphingolipid metabolism	0	1000				Reactions missing from ganglioside metabolism
GD1Ctl	Transport of GD1C	gd1c_hs[e] -> gd1c_hs[l]	Transport, extracellular						Reactions missing from ganglioside metabolism
NEU310	Sialidase, lysosomes (Neu3)	gd1c_hs[l] + h2o[l] -> acnam[l] + gm1b_hs[l]	Sphingolipid metabolism						Reactions missing from ganglioside metabolism
GM1btl	Transport of GM1b	gm1b_hs[e] -> gm1b_hs[l]	Transport, extracellular						Reactions missing from ganglioside metabolism
NEU39l	Sialidase, Lysosomes (Neu3)	gm1b_hs[l] + h2o[l] -> acnam[l] + ga1_hs[l]	Sphingolipid metabolism						Reactions missing from ganglioside metabolism
EX_ga2_hs[e]	Exchange of Ga2	ga2_hs[e] <=>	Exchange/demand reaction						Reactions missing from ganglioside metabolism
GA2tl	Transport of GA2	ga2_hs[e] -> ga2_hs[l]	Transport, extracellular						Reactions missing from ganglioside metabolism
GP1CALPHAtl	Transport of Gp1C ALPHA	gp1calpha_hs[e] -> gp1calpha_hs[l]	Transport, lysosomes						Reactions missing from ganglioside metabolism
GP1Ctl	Transport of Gp1C	gp1c_hs[e] -> gp1c_hs[l]	Transport, lysosomes						Reactions missing from ganglioside metabolism
NEU43l	Hexosaminidase A, Lysosomal	gp1c_hs[l] + h2o[l] -> acgal[l] + gq1c_hs[l]	Sphingolipid metabolism						Reactions missing from ganglioside metabolism
EX_gq1c_hs[e]	Exchange of Gq1C (Homo Sapiens)	gq1c_hs[e] <=>	Exchange/demand reaction						Reactions missing from ganglioside metabolism
GQ1Ctl	Transport of Gq1C	gq1c_hs[e] -> gq1c_hs[l]	Transport, extracellular						Reactions missing from ganglioside metabolism
NEU44l	Hexosaminidase A, Lysosomal	gq1c_hs[l] + h2o[l] -> acgal[l] + gt1c_hs[l]	Sphingolipid metabolism						Reactions missing from ganglioside metabolism
EX_gt1c_hs[e]	Exchange of Gt1C (Homo Sapiens)	gt1c_hs[e] <=>	Exchange/demand reaction						Reactions missing from ganglioside metabolism
GT1Ctl	Transport of Gt1C	gt1c_hs[e] -> gt1c_hs[l]	Transport, extracellular						Reactions missing from ganglioside metabolism
BGAL5l	Hexosaminidase A, Lysosomal	gt1c_hs[l] + h2o[l] -> acgal[l] + gt2_hs[l]	Sphingolipid metabolism						Reactions missing from ganglioside metabolism
EX_gt2_hs[e]	Exchange of gt2 (Homo Sapiens)	gt2_hs[e] <=>	Exchange/demand reaction						Reactions missing from ganglioside metabolism
GT2tl	Transport of Gt2	gt2_hs[e] -> gt2_hs[l]	Transport, extracellular						Reactions missing from ganglioside metabolism
HEXA3l	Hexosaminidase A, Lysosomal	gt2_hs[l] + h2o[l] -> acgal[l] + gt3_hs[l]	Sphingolipid metabolism						Reactions missing from ganglioside metabolism
EX_gt3_hs[e]	Exchange of gt3 (Homo Sapiens)	gt3_hs[e] <=>	Exchange/demand reaction						Reactions missing from ganglioside metabolism
GT3tl	Transport of Gt3	gt3_hs[e] -> gt3_hs[l]	Transport, extracellular						Reactions missing from ganglioside metabolism
NEU42l	Hexosaminidase A, Lysosomal	gt3_hs[l] + h2o[l] -> gd3_hs[l] + acnam[l]	Sphingolipid metabolism						Reactions missing from ganglioside metabolism
GQ1Btl2	Transport of Gq1b	gq1balpha_hs[e] -> gq1balpha_hs[l]	Transport, extracellular						Reactions missing from ganglioside metabolism
NEU40l	Sialidase, lysosomes (Neu3)	gq1balpha_hs[l] + h2o[l] -> acnam[l] + gt1b_hs[l]	Sphingolipid metabolism						Reactions missing from ganglioside metabolism
GQ1Btl	Transport of Gq1b	gq1b_hs[e] -> gq1b_hs[l]	Transport, extracellular						Reactions missing from ganglioside metabolism
NEU36l	Sialidase, lysosomes (Neu3)	gq1b_hs[l] + h2o[l] -> acnam[l] + gt1b_hs[l]	Sphingolipid metabolism						Reactions missing from ganglioside metabolism
GT1Btl	Transport of Gq1b	gt1b_hs[e] -> gt1b_hs[l]	Transport, extracellular						Reactions missing from ganglioside metabolism
NEU23l	Sialidase, lysosomes (Neu2)	gt1b_hs[l] + h2o[l] -> acnam[l] + gd1b_hs[l]	Sphingolipid metabolism						Reactions missing from ganglioside metabolism
GD1btl	Transport of Gd1B	gd1b_hs[e] -> gd1b_hs[l]	Transport, extracellular						Reactions missing from ganglioside metabolism
GD2tl	Transport of GD2	gd2_hs[e] -> gd2_hs[l]	Transport, extracellular						Reactions missing from ganglioside metabolism
NEU35l	Sialidase, Plasma Membrane (Neu3)	gd3_hs[l] + h2o[l] -> acnam[l] + gm3_hs[l]	Sphingolipid metabolism						Reactions missing from ganglioside metabolism
OAGD3tl	Transport of Oafg3	oagd3_hs[e] -> oagd3_hs[l]	Transport, extracellular						Reactions missing from ganglioside metabolism
NEU41l	Sialidase, Plasma Membrane (Neu3)	oagd3_hs[l] + h2o[l] -> acnam[l] + gm3_hs[l]	Sphingolipid metabolism						Reactions missing from ganglioside metabolism
GT1Atl	Transport of Gt1A	gt1a_hs[e] -> gt1a_hs[l]	Transport, extracellular						Reactions missing from ganglioside metabolism
NEU26l	Sialidase, lysosomes	gt1a_hs[l] + h2o[l] -> acnam[l] + gd1a_hs[l]	Sphingolipid metabolism						Reactions missing from ganglioside metabolism
GD1atl	Transport of GD1a	gd1a_hs[e] -> gd1a_hs[l]	Transport, extracellular						Reactions missing from ganglioside metabolism
NEU21l	Sialidase, lysosomes	gd1a_hs[l] + h2o[l] -> acnam[l] + gm1_hs[l]	Sphingolipid metabolism						Reactions missing from ganglioside metabolism
GM3tl	Transport of Gm3	gm3_hs[e] -> gm3_hs[l]	Transport, extracellular						Reactions missing from ganglioside metabolism
GLUSIDEtl2	Transport of Gluside	gluside_hs[e] -> gluside_hs[l]	Transport, extracellular						Reactions missing from ganglioside metabolism
CRMtl	Transport of Crm	crm_hs[l] -> crm_hs[c]	Transport, lysosomal						Reactions missing from ganglioside metabolism
DM_h[l]	Demand Reaction for hydrogen ion in lysosomes	h[l] ->	Exchange/demand reaction	0	0.001				maintaining the acidic environment of lysosomes
Htmc	Transport of hydrogen	h[m] -> h[c]	Transport, mitochondrial	0	1000
sink_coa[m]	Sink_coenzymeA	coa[m] ->	Exchange/demand reaction	-10	-1e-05				Coenzyme A in mitochondria is synthesized in the cytoplasm from pantothenic acid through a five-step pathway, which is not currently represented in the model. A sink reaction is used here to represent the source of Coenzyme A.
sink_fad[m]	Sink_FAD	fad[m] ->	Exchange/demand reaction	-10	10
PAPtl	Adenosine 3', 5'-Bisphosphate Lysosome Transport	pap[l] -> pap[c]	Transport, lysosomal	0	1000
PAPStl	3'-Phosphoadenylyl Sufate Lysosome Transport	paps[c] <=> paps[l]	Transport, lysosomal	0	1000
GALSIDEtle	Galactocerebroside Intracellular Transport	galside_hs[l] <=> galside_hs[e]	Transport, lysosomal	-1000	0
GALSIDEtge	Galactocerebroside Intracellular Transport	galside_hs[g] <=> galside_hs[e]	Transport, golgi apparatus	0	1000

## Sheet: rxns2update
rxns	rxnNames	rxnFormulas	subSystem	lowerBound	upperBound	objectiveCoef	geneRule	notes	reference
GALGLUSIDEtg2	Lactosylceramide Endocytosis	galgluside_hs[g] -> galgluside_hs[e]	Transport, extracellular	0	1000
GM2tg	Ganglioside Gm2 Endocytosis	gm2_hs[g] -> gm2_hs[e]	Transport, extracellular	0	1000
GM1tg	Ganglioside Gm1 Endocytosis	gm1_hs[g] -> gm1_hs[e]	Transport, extracellular	0	1000
GT1Atg	Transport of Gt1A	gt1a_hs[g] -> gt1a_hs[e]	Transport, golgi apparatus	0	1000
GT1Atg2	Transport of Gt1alpha	gt1a_hs[g] -> gt1a_hs[e]	Transport, golgi apparatus	0	1000
GD3tg	Transport of Gd3	gd3_hs[g] -> gd3_hs[e]	Transport, golgi apparatus	0	1000
GQ1Btg	Transport of Gq1b	gq1b_hs[g] -> gq1b_hs[e]	Transport, golgi apparatus	0	1000
GP1Ctg	Transport of Gp1C	gp1c_hs[g] -> gp1c_hs[e]	Transport, golgi apparatus	0	1000
GD1Ctg	Transport of GD1C	gd1c_hs[g] -> gd1c_hs[e]	Transport, golgi apparatus	0	1000
EX_gt1b_hs[e]	Exchange of Gt1B	gt1b_hs[e] <=>	Exchange/demand reaction	-1000	1000
EX_gd1b_hs[e]	Exchange of Gd1B	gd1b_hs[e] <=>	Exchange/demand reaction	-1000	1000
EX_gm1_hs[e]	Exchange of Ganglioside Gm1	gm1_hs[e] <=>	Exchange/demand reaction	-1000	1000
EX_gm2_hs[e]	Exchange of N-Acetyl-Beta-D-Galactosaminyl-(1->4)-[Alpha-N-Acetylneuraminosyl-(2->3)]-Beta-D-Galactosyl-Beta-D-Glucosyl-(1<->1)-Ceramide Anion	gm2_hs[e] <=>	Exchange/demand reaction	-1000	1000
ARTPLM1m	R Group to Palmitate Conversion	Rtotalcoa[m] -> 0.1 pmtcoa[m] + 0.01 tdcoa[m] + 0.1 hdcoa[m] + 0.1 stcoa[m] + 0.1 odecoa[m]	R group synthesis	0	1000
ARTPLM2m	R Group to Palmitate Conversion	Rtotal2coa[m] -> 0.1 pmtcoa[m] + 0.01 tdcoa[m] + 0.1 hdcoa[m] + 0.1 stcoa[m] + 0.1 odecoa[m]	R group synthesis	0	1000
ARTPLM3m	R Group to Palmitate Conversion	Rtotal3coa[m] -> 0.1 pmtcoa[m] + 0.01 tdcoa[m] + 0.1 hdcoa[m] + 0.1 stcoa[m] + 0.1 odecoa[m]	R group synthesis	0	1000

## Sheet: rxns2constrain
rxns	lb	ub	constraintDescription	Notes
EX_co[e]	0	1000	Secretion of CO only
EX_co2[e]	0	1000	Secretion of CO2 only
EX_h[e]	-1000	1000	Keep open
EX_h2o[e]	-1000	1000	Keep open
EX_o2[e]	-1000	0	Estimated uptake rate	It could be further constrained and needs experimental data from literature
biomass_maintenance	3.25	1000	Exchange/demand reaction	For basic atp requirement of 112 umol/gDW/h, if 60% atp is used for molecular turnover: 112*0.6/20.7045 = 3.25 umol/gDW/h
ATPM	44.8	1000	Mimic energy demand	1) ATP production in resting macrophages is approximately 280 µmol/gDW/h (PMID: 23099359, Fig. 1: control group, complex I, III, IV). It is estimated that 30-40% of this ATP (about 112 µmol/gDW/h) is used to maintain basic cellular functions. 2) Additionally, the ATP requirement for basic survival in mammalian cells, including macrophages, is generally estimated to be around 1-2 nmol per million …
PDHm	1.57	1000	Resting macrophage in normoxia environment_lower bond	PMID：26679997	Building on previous method, the relative abundance of M2 citrate in resting macrophage in hypoxia environment is 0.3; the estimated flux is 15.7; hypoxia stimuli cause a low PDHm flux
PCm	0.276	1000	Resting macrophage in normoxia environment_lower bond	PMID：26679997	Building on previous method, the relative abundance of M3 citrate in M1 macrophage(LPS) in hypoxia environment is 0.008; the estimated flux is 0.276
ICDHyrm	-0.24	1000	Resting macrophage in normoxia environment_lower bond	PMID：26679997	Building on previous method,in U-C13-glutamine labelling experiment, M5 citrate concentration could be used to approxiamte the activity of isocitrate dehyrogenase (this enzyme catelyse the reductive carboxylation of akg). the relative abundance of M5 citrate in resting macrophage in normoxia environment is 0.08; the estimated flux is 0.224;
CSm	0.695	1000	Resting macrophage in normoxia environment_lower bond	PMID：26679997	Building on previous method, the relative abundance of M4 citrate in resting macrophage in hypoxia environment is 0.2; the estimated flux is 0.695
SUCD1m	1.8	1000	Resting macrophage in normoxia environment_lower bond	PMID : 35172156	Measured succinate dehydrogenase acitivity in resting macrophages(PMID: 35172156 figure 5 B) 40U/mgPRO -> 1.8 umol/gDW/h
ATPS4mi	40	1000	Resting macrophage in normoxia environment_ mitochondrial atp production	PMID : 37675119	Measured glycolytic atp concentration in resting macrophage is 500 pmol/min/10e6cells, converted to 40 umol/gDW/h;
EX_gangliosides[l]	-100	-1.73	Exchange/demand reaction
EX_M02047[e]	-0.1	0	Exchange/demand reaction
EX_M02352[e]	-0.1	0	Exchange/demand reaction
EX_M03146[e]	-0.1	0	Exchange/demand reaction
EX_M01569[e]	-0.1	0	Exchange/demand reaction
EX_arachd[e]	-0.1	1000	Exchange/demand reaction
sink_xoldiolone[c]	0	1000	Exchange/demand reaction
EX_ncam[e]	-0.192	1000	Exchange/demand reaction
EX_gluside_hs[e]	0	1e-06	Exchange/demand reaction
NMNATr	0	1000	Exchange/demand reaction
FACOAL150	0	1000	Fatty acid metabolism
FACOAL170	0	1000	Fatty acid metabolism
FACOAL1812	0	1000	Fatty acid metabolism
FACOAL1813	0	1000	Fatty acid metabolism
FACOAL1821	0	1000	Fatty acid metabolism
FACOAL1822	0	1000	Fatty acid metabolism
FACOAL1831	0	1000	Fatty acid metabolism
FACOAL1832	0	1000	Fatty acid metabolism
FACOAL184	0	1000	Fatty acid metabolism
FACOAL203	0	1000	Fatty acid metabolism
FACOAL204	0	1000	Fatty acid metabolism
FACOAL2042	0	1000	Fatty acid metabolism
FACOAL205	0	1000	Fatty acid metabolism
FACOAL206	0	1000	Fatty acid metabolism
FACOAL224	0	1000	Fatty acid metabolism
FACOAL2251	0	1000	Fatty acid metabolism
FACOAL2252	0	1000	Fatty acid metabolism
FACOAL226	0	1000	Fatty acid metabolism
FACOAL244_1	0	1000	Fatty acid metabolism
FACOAL245_1	0	1000	Fatty acid metabolism
FACOAL245_2	0	1000	Fatty acid metabolism
FACOAL260	0	1000	Fatty acid metabolism
EX_atp[e]	0	0	Exchange Reaction
CBLATm	0	1000	Nucleotide interconversion
CYTK1m	0	1000	Nucleotide interconversion
CYTK1n	0	1000	Nucleotide interconversion
CYTK2n	0	1000	Nucleotide interconversion
DAGK_hs	0	1000	Nucleotide interconversion
DAGKn_hs	0	1000	Nucleotide interconversion
DCK1m	0	1000	Nucleotide interconversion
DCK1n	0	1000	Nucleotide interconversion
GK1m	0	1000	others
ITCOALm	0	1000	others
MCCCrm	0	1000	others
MECOALm	0	1000	others
NMNATr	0	1000	NAD metabolism
PRAGSr	0	1000	others
PRASCS	0	1000	others
UMPKm	0	1000	others
UMPKn	0	1000	others
URIDK2m	0	1000	others
r0408	0	1000	others
r0578	0	1000	others
r0650	0	1000	others
r0651	0	1000	others
r0666	0	1000	others
r0679	0	1000	others
r0680	0	1000	others
HMR_0156	0	1000	Fatty acid metabolism
HMR_0165	0	1000	Fatty acid metabolism
HMR_0168	0	1000	Fatty acid metabolism
HMR_0171	0	1000	Fatty acid metabolism
HMR_0177	0	1000	Fatty acid metabolism
HMR_0180	0	1000	Fatty acid metabolism
HMR_0184	0	1000	Fatty acid metabolism
HMR_0188	0	1000	Fatty acid metabolism
HMR_0192	0	1000	Fatty acid metabolism
HMR_0200	0	1000	Fatty acid metabolism
HMR_0204	0	1000	Fatty acid metabolism
HMR_0209	0	1000	Fatty acid metabolism
HMR_0233	0	1000	Fatty acid metabolism
HMR_0241	0	1000	Fatty acid metabolism
HMR_0245	0	1000	Fatty acid metabolism
HMR_0255	0	1000	Fatty acid metabolism
HMR_0259	0	1000	Fatty acid metabolism
HMR_0267	0	1000	Fatty acid metabolism
HMR_0271	0	1000	Fatty acid metabolism
HMR_0279	0	1000	Fatty acid metabolism
HMR_0289	0	1000	Fatty acid metabolism
HMR_0293	0	1000	Fatty acid metabolism
HMR_0297	0	1000	Fatty acid metabolism
HMR_0301	0	1000	Fatty acid metabolism
HMR_0305	0	1000	Fatty acid metabolism
HMR_0309	0	1000	Fatty acid metabolism
HMR_0319	0	1000	Fatty acid metabolism
HMR_0323	0	1000	Fatty acid metabolism
HMR_0327	0	1000	Fatty acid metabolism
HMR_0345	0	1000	Fatty acid metabolism
HMR_0381	0	1000	Fatty acid metabolism
HMR_0385	0	1000	Fatty acid metabolism
HMR_0389	0	1000	Fatty acid metabolism
HMR_0393	0	1000	Fatty acid metabolism
HMR_0429	0	1000	Fatty acid metabolism
HMR_0433	0	1000	Fatty acid metabolism
HMR_0437	0	1000	Fatty acid metabolism
HMR_1158	0	1000	Fatty acid metabolism
HMR_1160	0	1000	Fatty acid metabolism
HMR_1266	0	1000	Fatty acid metabolism
HMR_2942	0	1000	Fatty acid metabolism
HMR_2943	0	1000	Fatty acid metabolism
HMR_2944	0	1000	Fatty acid metabolism
HMR_2945	0	1000	Fatty acid metabolism
HMR_2946	0	1000	Fatty acid metabolism
HMR_2947	0	1000	Fatty acid metabolism
HMR_2948	0	1000	Fatty acid metabolism
HMR_2951	0	1000	Fatty acid metabolism
HMR_2954	0	1000	Fatty acid metabolism
HMR_2955	0	1000	Fatty acid metabolism
HMR_2956	0	1000	Fatty acid metabolism
HMR_2961	0	1000	Fatty acid metabolism
HMR_2962	0	1000	Fatty acid metabolism
HMR_2963	0	1000	Fatty acid metabolism
HMR_2964	0	1000	Fatty acid metabolism
HMR_2965	0	1000	Fatty acid metabolism
HMR_2966	0	1000	Fatty acid metabolism
HMR_2967	0	1000	Fatty acid metabolism
HMR_2968	0	1000	Fatty acid metabolism
HMR_2969	0	1000	Fatty acid metabolism
HMR_2970	0	1000	Fatty acid metabolism
HMR_2971	0	1000	Fatty acid metabolism
HMR_2972	0	1000	Fatty acid metabolism
HMR_2973	0	1000	Fatty acid metabolism
HMR_2974	0	1000	Fatty acid metabolism
HMR_2975	0	1000	Fatty acid metabolism
HMR_2976	0	1000	Fatty acid metabolism
HMR_2977	0	1000	Fatty acid metabolism
HMR_2978	0	1000	Fatty acid metabolism
HMR_2979	0	1000	Fatty acid metabolism
HMR_2980	0	1000	Fatty acid metabolism
HMR_2982	0	1000	Fatty acid metabolism
HMR_2983	0	1000	Fatty acid metabolism
HMR_2985	0	1000	Fatty acid metabolism
HMR_2986	0	1000	Fatty acid metabolism
HMR_2988	0	1000	Fatty acid metabolism
HMR_2989	0	1000	Fatty acid metabolism
HMR_2990	0	1000	Fatty acid metabolism
HMR_2994	0	1000	Fatty acid metabolism
HMR_2998	0	1000	Fatty acid metabolism
HMR_2999	0	1000	Fatty acid metabolism
HMR_3001	0	1000	Fatty acid metabolism
HMR_3002	0	1000	Fatty acid metabolism
HMR_3003	0	1000	Fatty acid metabolism
HMR_9505	0	1000	Fatty acid metabolism
HMR_9535	0	1000	Fatty acid metabolism
HMR_9546	0	1000	Fatty acid metabolism
HMR_9799	0	1000	Fatty acid metabolism
HMR_9800	0	1000	Fatty acid metabolism
HMR_2957	0	1000	Fatty acid metabolism
HMR_1264	0	1000	Fatty acid metabolism
r1487	0	1000	others
RE0124C	0	1000	others
RE0864C	0	1000	others
RE0875C	0	1000	others
RE1508C	0	1000	others
RE1514M	0	1000	others
RE1514X	0	1000	others
RE2453M	0	1000	others
RE2635C	0	1000	others
RE2635R	0	1000	others
RE2638X	0	1000	others
RE2782C	0	1000	others
RE3074X	0	1000	others
RE3075C	0	1000	others
RE3075X	0	1000	others
RE3079C	0	1000	others
RE3079X	0	1000	others
RE3114R	0	1000	others
RE3132R	0	1000	others
RE3146R	0	1000	others
RE3160R	0	1000	others
RE3335C	0	1000	others
RE3335M	0	1000	others
RE3335R	0	1000	others
RE3335X	0	1000	others
RE3345C	0	1000	others
RE3345M	0	1000	others
RE3345R	0	1000	others
RE3345X	0	1000	others
RE3446C	0	1000	others
RE3446M	0	1000	others
RE3446R	0	1000	others
RE3446X	0	1000	others
RE3562C	0	1000	others
RE3562M	0	1000	others
RE3562R	0	1000	others
RE3562X	0	1000	others
RE3577X	0	1000	others
PTPATe	0	1000	others
HMCARNc	0	1000	others
PRPPS	0	1000	others
UMPK	0	1000	others
r0345	0	1000	others
FACOAL161	0	1000	others
RE1944C	0	1000	others
4GLU56DIHDINDt	0	1000	others
r1530	0	1	Transport, extracellular
HMR_0758	0	0	Exchange/demand reaction
sink_decdicoa[c]	-1	0	Exchange/demand reaction
sink_dd2coa[c]	-1	0	Exchange/demand reaction
sink_tetdece1coa[c]	-1	0	Exchange/demand reaction
sink_tetdec2coa[c]	-1	0	Exchange/demand reaction
sink_c81coa[c]	-1	0	Exchange/demand reaction
sink_c101coa[c]	-1	0	Exchange/demand reaction

## Sheet: essentialAA
rxns
EX_his_L[e]
EX_ile_L[e]
EX_leu_L[e]
EX_lys_L[e]
EX_met_L[e]
EX_phe_L[e]
EX_thr_L[e]
EX_trp_L[e]
EX_val_L[e]

## Sheet: coupledRxns
couplingConstraintID	coupledRxnsList	c	d	csence	Reference
Phosphatidylcholine	PCHOLP_hs, PLA2_2, SMS	1, 1, 1	2.025	G
Adenosine Monophosphate	AMPDA, NTD7	1, 1	0.2265	G
Glutamate	ASPTA, ILETA, LEUTA, VALTA, ALATA_L, GLUCYS, GLUDxm, GLUDym	-1, -1, -1, -1, -1, 1, 1, 1	1.2225	G
Aspartate	ARGSS, ASPTA	1, 1	1.1925	G
Serine	GHMT2r, r0060	1, 1	0.8625	G
Arginine	GLYAMDTRc, ARGN, r0145	1, 1, 1	0.7245	G
Tyrosine	HMR_6728, HMR_6874, TYR3MO2, TYRTA	1, 1, 1, 1	0.55875	G
Histidine	HISDC, HISD	1, 1	1.095	G
Leucine + Isoleucine	LEUTA, ILETA	1, 1	1.305	G
Valine + Methionine	VALTA, METAT	1, 1	0.705	G
Glycine	GTHS, GHMT2r	1, -1	0.7725	G
ICDHxm/ICDHyrm	ICDHxm, ICDHyrm	1, 1	11.8	G	PMID：26679997	aKG isotopologue distribution M0 = 0.55, M1 = 0.02, M2 = 0.2, M3 = 0.08, M4 = 0.1, M5 = 0.05. the d value for coupling constraint of aKG should be 11.8 umol/gDW/hr	Resting macrophage in normoxia environment_low bond
EX_lac_L[e]/EX_lac_D[e]	EX_lac_L[e], EX_lac_D[e]	1, 1	6.4	G	PMID: 26679997	Measured lactate secretion (PMID: 26679997 figure 3 L) in normoxia is 80 fmol/cell/hr, after unit conversion,it is 106.7 umol/gDW/h	Resting macrophage in normoxia environment_lower bond
glycolytic ATP production	HEX1, PFK, PGK, PYK	1,1,1,1	6.4	G	PMID: 37675119	Measured glycolytic atp concentration in resting macrophage is 200 pmol/min/10e6cells, converted to 16 umol/gDW/h; atp production rate from HEX1, PFK, PGK, PYK, C = 1,1,1,1 d = 16;	Resting macrophage in normoxia environment_lower bond
Transport of glucosylceramide between lysosomes and cytoplasm	DM_gluside_hs[l], HMR_0769	0.01,1	0	G	the transport between lysosomes and cytoplasm happens when there is an build-up of glucosylceramide in lysosomes. Under normal condition, lysosomal GlcCer is mainly retained within the lysosome.
Synthesis of glucosphingosine	DM_gluside_hs[l], ASAH1a	0.1, -1	0	G
Transport of lactate	D_LACt2, L_LACt2r	-9, 1	0	L	L_lactate is much more common in human cells than D_lactate
Lactate production	CYOOm2i, CYOOm3i, LDH_L	1, 1, -1	0	L	when the utilisation of oxygen increase, the production of lactate decrease
Pyruvate utilisation	EX_pyr[e], PYRt2m	9, -1	0	L	the pyruvate should actively entern TCA rather than being secreted. when there is no pyruvate in medium
PDHm/PCm	PDHm, PCm	-1, 2	0	L	To gurantee correct TCA cycle(to keep a smaller chemical potential of oaa than mal_L )
Malate shuffle1	ASPGLUm, GAPD	3, -1	0	G	when the produciton of NADH in cytosol increase, the flux to transport NADH from cytosol to mitochondria increase
Malate shuffle2	MDH, GAPD	-4, -1	0	G	when the produciton of NADH in cytosol increase, the flux to transport NADH from cytosol to mitochondria increase
Malate shuffle3	AKGMALtm, GAPD	3, -1	0	G	when the produciton of NADH in cytosol increase, the flux to transport NADH from cytosol to mitochondria increase
Malate shuffle4	ASPTA, GAPD	3, -1	0	G	when the produciton of NADH in cytosol increase, the flux to transport NADH from cytosol to mitochondria increase
Malate utilisation	CYOOm2i, CYOOm3i, EX_mal_L[e]	1, 1, -5	0	G	when the utilisation of oxygen increase,the more malate should be utilised rather than being secreted
Production of ganglioside1	GALGT1, GALGT2, GALGT3, GALGT4	1,1,1,1	1	G	there is production of ganglioside observed in macrophages
complex I and Complex II1	NADH2_u10mi, FADH2ETC	1, -5	0	L	it is known that 1 mole of glucose generates 10 NADH and 2 FADH₂ in total(5:1). For a 16-carbon fatty acid like palmitic acid, complete oxidation yields:31 NADH and 15 FADH₂(approximately 2:1)
complex I and Complex II2	NADH2_u10mi, FADH2ETC	1, -2	0	G	it is known that 1 mole of glucose generates 10 NADH and 2 FADH₂ in total(5:1). For a 16-carbon fatty acid like palmitic acid, complete oxidation yields:31 NADH and 15 FADH₂(approximately 2:1)
gangliosides 1	GALGT1, GALGT2, GALGT3, GALGT4	1, 1, 1, 1	6.99	G
gangliosides 2	B3GALT44g, B3GALT43g, B3GALT42g, B3GALT41g	1, 1, 1, 1	2.33466	G
gangliosides 4	ST6GALNAC27, ST3GAL23g, ST3GAL22g, ST3GAL21g	1, 1, 1, 1	0.779776	G
gangliosides 6	ST6GALNAC28, ST8SIA52g, ST8SIA53g, ST8SIA54g	1, 1, 1, 1	0.260445	G
gangliosides 8	GLB1, GALGLUSIDEtl	0.01, 1	0	G
gangliosides 9	CRMtl, ASAH1	1, -1	0	L
energy1	D_LACt2, L_LACt2r	-9, 1	0	L
energy2	CYOOm2i, CYOOm3i, LDH_L	1, 1, -1	0	L
energy3	EX_pyr[e], PYRt2m	9, -1	0	L
energy4	MDHm, EX_mal_L[e]	1, -10	0	G
energy5	GAPD, PEPCKm	1, -100	0	G
energy6	AKGMALtm, GAPD	3, -1	0	G
energy7	Htmc, ASPTAm	1, 3	0	L
energy8	Htmc, ATPS4mi	1, -2.5	0	L

[truncated: 5 more sheets: cellCultureData, mediaData, sinkDemand, rxns2remove, rxnsHypothesis]
