# Supplementary material for: Constraint-based modelling of metabolic dysregulation in Gaucher disease: mitochondrial dysfunction and disrupted cholesterol homeostasis
Source: Orphanet J Rare Dis. 2026 Jan 20;21:102. doi: 10.1186/s13023-026-04206-8 (PMC13005512; doi:10.1186/s13023-026-04206-8)
Supplement: Supplementary file 3 — Supplementary Material 3 [file 13023_2026_4206_MOESM3_ESM.xlsx]

## Sheet: info
Supplementary File 2 — Model-Based Analyses and Outputs
S1. Exometabolomic dataset used for model selection/optimisation
S2. Predictive performance results (qualitative accuracy, quantitative accuracy, Euclidean distances, etc.)
S3. Co-regulated reaction sets predicted by the model
S4. Reporter metabolites (complete lists)
S5. Reporter metabolites with curated literature evidenc

## Sheet: S1_exometabolommicMeasurement
https://link.springer.com/article/10.1007/s11306-011-0353-9#Tab1	Non-targeted metabolite profiling in activated macrophage secretion
Mode	Metabolite	LPS- Mean	LPS- SD	LPS Mean	LPS SD	P value	FC
C	Gly	17.1	7.79	29.4	4.21	0.0735	1.7
C	Ala	8.61	1.65	13.1	3.19	0.0988	1.5
C	Thr	7.5	0.594	9.13	0.501	0.0219	1.2
C	Pro	4.17	0.385	4.22	0.323	0.891	1
C	Val	2.5	0.424	4.18	0.361	6.41 × 10^-3	1.7
C	Leu	2.25	0.227	3.75	0.153	6.80 × 10^-4	1.7
C	Glu	1.48	0.0657	3.28	0.53	4.31 × 10^-3	2.2
C	Lys	1.72	0.231	2.54	0.337	0.0251	1.5
C	Cit	0	0	2.19	0.18	3.01 × 10^-5	N.A
C	Ile	1.04	0.232	1.86	0.0675	4.19 × 10^-3	1.8
C	Phe	1.27	0.18	1.86	0.182	0.0162	1.5
C	Asn	1.14	0.194	1.72	0.222	0.0275	1.5
C	Tyr	1.07	0.182	1.61	0.101	0.0111	1.5
C	His	0.97	0.0954	1.48	0.186	0.0134	1.5
C	Asp	0.63	0.119	1.03	0.477	0.235	1.6
C	Arg	1.62	0.196	0.958	0.0862	6.01 × 10^-3	0.59
C	Met	0.482	0.16	0.822	0.0944	0.034	1.7
C	Trp	0.334	0.0286	0.446	0.0218	5.81 × 10^-3	1.3
C	Hypoxanthine	0	0	1.22	0.0797	1.21 × 10^-5	N.A
C	5-Oxoproline	1.34	0.213	2.05	0.31	0.0311	1.5
C	Choline	0.0554	2.52 × 10^-3	0.408	0.0101	5.13 × 10^-7	7.4
C	Creatine	0.287	0.0418	0.401	0.0696	0.0715	1.4
C	Ornithine	1.04	0.239	0.383	0.109	0.0123	0.37
C	Putrescine	0	0	0.315	0.0605	8.36 × 10^-4	N.A
C	Allantoin	0.0342	0.415	0.048	0.0277	0.95	3.8
C	o-Succinylhomoserine	0.0142	0.048	0.0475	0.0318	0.373	3.3
C	N8-Acetylspermidine	0	0	0.0277	2.52 × 10^-3	4.55 × 10^-5	N.A
C	GSSG	0.217	0.0323	0.371	0.0667	0.0225	1.7
C	GSH	0.118	0.0233	0.164	0.0883	0.428	1.4
C	Glycolate	0.142	0.935	0.367	0.24	0.359	2.6
A	Pyruvate	1.91	0.958	3.66	0.632	9.38 × 10^-3	1.9
A	Lactate	6.65	3.36	37	7.58	2.33 × 10^-3	5.6
A	Fumarate	0.0676	0.11	0.117	0.0289	0.291	1.7
A	2-Oxoisopentanoate	0.171	0.238	0.37	0.037	0.0875	2.2
A	Succinate	0.513	0.237	3.16	0.4	3.30 × 10^-4	6.2
A	2-Hydroxypentanoate	0.379	0.198	0.328	0.0575	0.525	0.86
A	Itaconate	0.549	0.269	2.86	0.254	1.18 × 10^-4	5.2
A	4-Methyl-2-oxopentanoate	0.509	0.256	0.711	0.0391	4.20 × 10^-3	1.4
A	Malate	0.479	0.243	0.68	0.08	0.0363	1.4
A	Threo-β-methylaspartate	0.511	0.286	1.13	0.0967	1.33 × 10^-3	2.2
A	cis-Aconitate	0.114	0.0579	0.123	0.0154	0.562	1.1
A	Isocitrate	0.052	1.31	0.0444	0.0386	0.761	0.85
A	Citrate	2.62	1.32	3.69	0.485	0.0357	1.4
A	Pantothenate	0.24	0.121	0.184	0.0315	0.0818	0.77
N	Prostaglandin F2α	0	0	4.62 × 10^-3	1.68 × 10^-4	1.16 × 10^-6	N.A
N	Prostaglandin E2	0	0	0	0	0	0

## Sheet: S2_predictivePerformance
modelId	dirName	tissueSpecificSolver	activeGenesApproach	transcriptomicThreshold	limitBounds	genesTranscriptomics	ions	preferenceCurationOrOmics	objective	qualitativeBoth	quantitativeBoth	spearmanBoth	qualitativeModelSec	quantitativeModelSec	spearmanModelSec	quantitativeModelUpt	qualitativeModelUpt	spearmanModelUpt	nOfmets	nOfrxns	rankOfS	ATPtm	ME	exoMetExtraction
4	fastCore_deleteModelGenes_transcriptomicsT0_NoInactiveGenesT_closedIons_curationOverOmics_exoMetBeforeExtraction_mediumBeforeExtraction	fastCore	deleteModelGenes			NoInactiveGenesT	closedIons	curationOverOmics	unWeightedTCBMflux	0.658537	45.8931	0.548195	0.916667	5.95635	0.902098	45.5049	0.551724	0.370982	3226	4606	3087	1	noError	exoMetBeforeExtraction
8	fastCore_deleteModelGenes_transcriptomicsT0_NoInactiveGenesT_closedIons_omicsOverCuration_exoMetBeforeExtraction_mediumBeforeExtraction	fastCore	deleteModelGenes			NoInactiveGenesT	closedIons	omicsOverCuration	unWeightedTCBMflux	0.658537	52.6976	0.565356	0.916667	5.98906	0.944056	52.3561	0.551724	0.417293	3244	4661	3106	1	noError	exoMetBeforeExtraction
12	fastCore_deleteModelGenes_transcriptomicsT0_NoInactiveGenesT_openIons_curationOverOmics_exoMetBeforeExtraction_mediumBeforeExtraction	fastCore	deleteModelGenes			NoInactiveGenesT	openIons	curationOverOmics	unWeightedTCBMflux	0.658537	45.5838	0.553247	0.916667	5.93724	0.902098	45.1954	0.551724	0.372952	3225	4599	3086	1	noError	exoMetBeforeExtraction
16	fastCore_deleteModelGenes_transcriptomicsT0_NoInactiveGenesT_openIons_omicsOverCuration_exoMetBeforeExtraction_mediumBeforeExtraction	fastCore	deleteModelGenes			NoInactiveGenesT	openIons	omicsOverCuration	unWeightedTCBMflux	0.658537	52.9174	0.565356	0.916667	6.11111	0.944056	52.5634	0.551724	0.417293	3244	4656	3106	1	noError	exoMetBeforeExtraction
19	fastCore_deleteModelGenes_transcriptomicsT0_inactiveGenesT_closedIons_curationOverOmics_exoMetBeforeExtraction_mediumAfterExtraction	fastCore	deleteModelGenes			inactiveGenesT	closedIons	curationOverOmics	unWeightedTCBMflux	0.658537	56.3311	0.513611	0.916667	3.86095	0.874126	56.1986	0.551724	0.35965	3024	4340	2879	1	noError	exoMetBeforeExtraction
20	fastCore_deleteModelGenes_transcriptomicsT0_inactiveGenesT_closedIons_curationOverOmics_exoMetBeforeExtraction_mediumBeforeExtraction	fastCore	deleteModelGenes			inactiveGenesT	closedIons	curationOverOmics	unWeightedTCBMflux	0.658537	46.2481	0.568056	0.916667	6.04565	0.902098	45.8512	0.551724	0.355709	3026	4344	2882	1	noError	exoMetBeforeExtraction
24	fastCore_deleteModelGenes_transcriptomicsT0_inactiveGenesT_closedIons_omicsOverCuration_exoMetBeforeExtraction_mediumBeforeExtraction	fastCore	deleteModelGenes			inactiveGenesT	closedIons	omicsOverCuration	unWeightedTCBMflux	0.658537	52.9324	0.552115	0.916667	5.73511	0.951049	52.6208	0.551724	0.364577	3045	4399	2902	1	noError	exoMetBeforeExtraction
27	fastCore_deleteModelGenes_transcriptomicsT0_inactiveGenesT_openIons_curationOverOmics_exoMetBeforeExtraction_mediumAfterExtraction	fastCore	deleteModelGenes			inactiveGenesT	openIons	curationOverOmics	unWeightedTCBMflux	0.658537	56.1504	0.518315	0.916667	3.85264	0.874126	56.0181	0.551724	0.351767	3022	4339	2880	1	noError	exoMetBeforeExtraction
28	fastCore_deleteModelGenes_transcriptomicsT0_inactiveGenesT_openIons_curationOverOmics_exoMetBeforeExtraction_mediumBeforeExtraction	fastCore	deleteModelGenes			inactiveGenesT	openIons	curationOverOmics	unWeightedTCBMflux	0.658537	47.4602	0.573631	0.916667	7.16252	0.867133	46.9166	0.551724	0.348811	3024	4338	2881	1	noError	exoMetBeforeExtraction
32	fastCore_deleteModelGenes_transcriptomicsT0_inactiveGenesT_openIons_omicsOverCuration_exoMetBeforeExtraction_mediumBeforeExtraction	fastCore	deleteModelGenes			inactiveGenesT	openIons	omicsOverCuration	unWeightedTCBMflux	0.658537	54.6259	0.545146	0.916667	6.18786	0.944056	54.2743	0.551724	0.355709	3046	4400	2903	1	noError	exoMetBeforeExtraction
35	fastCore_deleteModelGenes_transcriptomicsT1_NoInactiveGenesT_closedIons_curationOverOmics_exoMetBeforeExtraction_mediumAfterExtraction	fastCore	deleteModelGenes			NoInactiveGenesT	closedIons	curationOverOmics	Weighted2normGE	0.634146	55.1102	0.548934	0.916667	7.15382	0.818182	54.6439	0.517241	0.314959	3073	4305	2936	1	noError	exoMetBeforeExtraction
35	fastCore_deleteModelGenes_transcriptomicsT1_NoInactiveGenesT_closedIons_curationOverOmics_exoMetBeforeExtraction_mediumAfterExtraction	fastCore	deleteModelGenes			NoInactiveGenesT	closedIons	curationOverOmics	unWeightedTCBMflux	0.682927	52.3778	0.522148	0.916667	3.51418	0.874126	52.2598	0.586207	0.340682	3073	4305	2936	1	noError	exoMetBeforeExtraction
36	fastCore_deleteModelGenes_transcriptomicsT1_NoInactiveGenesT_closedIons_curationOverOmics_exoMetBeforeExtraction_mediumBeforeExtraction	fastCore	deleteModelGenes			NoInactiveGenesT	closedIons	curationOverOmics	unWeightedTCBMflux	0.658537	47.0786	0.581646	0.916667	6.01188	0.881119	46.6932	0.551724	0.379357	3072	4309	2937	1	noError	exoMetBeforeExtraction
40	fastCore_deleteModelGenes_transcriptomicsT1_NoInactiveGenesT_closedIons_omicsOverCuration_exoMetBeforeExtraction_mediumBeforeExtraction	fastCore	deleteModelGenes			NoInactiveGenesT	closedIons	omicsOverCuration	unWeightedTCBMflux	0.658537	52.0536	0.552724	0.916667	5.68476	0.965035	51.7422	0.551724	0.348565	3094	4368	2961	1	noError	exoMetBeforeExtraction
43	fastCore_deleteModelGenes_transcriptomicsT1_NoInactiveGenesT_openIons_curationOverOmics_exoMetBeforeExtraction_mediumAfterExtraction	fastCore	deleteModelGenes			NoInactiveGenesT	openIons	curationOverOmics	Weighted2normGE	0.609756	56.0762	0.569859	0.916667	7.15383	0.818182	55.618	0.482759	0.368233	3071	4308	2937	1	noError	exoMetBeforeExtraction
43	fastCore_deleteModelGenes_transcriptomicsT1_NoInactiveGenesT_openIons_curationOverOmics_exoMetBeforeExtraction_mediumAfterExtraction	fastCore	deleteModelGenes			NoInactiveGenesT	openIons	curationOverOmics	unWeightedTCBMflux	0.658537	54.3365	0.527985	0.916667	3.48443	0.783217	54.2246	0.551724	0.371967	3071	4308	2937	1	noError	exoMetBeforeExtraction
44	fastCore_deleteModelGenes_transcriptomicsT1_NoInactiveGenesT_openIons_curationOverOmics_exoMetBeforeExtraction_mediumBeforeExtraction	fastCore	deleteModelGenes			NoInactiveGenesT	openIons	curationOverOmics	unWeightedTCBMflux	0.658537	46.5664	0.572063	0.916667	5.89278	0.902098	46.192	0.551724	0.358665	3075	4311	2940	1	noError	exoMetBeforeExtraction
48	fastCore_deleteModelGenes_transcriptomicsT1_NoInactiveGenesT_openIons_omicsOverCuration_exoMetBeforeExtraction_mediumBeforeExtraction	fastCore	deleteModelGenes			NoInactiveGenesT	openIons	omicsOverCuration	unWeightedTCBMflux	0.658537	52.3949	0.571802	0.916667	6.19099	0.944056	52.0278	0.551724	0.415815	3092	4362	2959	1	noError	exoMetBeforeExtraction
51	fastCore_deleteModelGenes_transcriptomicsT1_inactiveGenesT_closedIons_curationOverOmics_exoMetBeforeExtraction_mediumAfterExtraction	fastCore	deleteModelGenes			inactiveGenesT	closedIons	curationOverOmics	unWeightedTCBMflux	0.682927	50.7574	0.549588	0.916667	3.54819	0.832168	50.6332	0.586207	0.350536	2590	3722	2461	1	noError	exoMetBeforeExtraction
52	fastCore_deleteModelGenes_transcriptomicsT1_inactiveGenesT_closedIons_curationOverOmics_exoMetBeforeExtraction_mediumBeforeExtraction	fastCore	deleteModelGenes			inactiveGenesT	closedIons	curationOverOmics	Weighted2normGE	0.609756	51.5061	0.590784	0.916667	5.86842	0.839161	51.1707	0.482759	0.410408	2587	3720	2459	1	noError	exoMetBeforeExtraction
52	fastCore_deleteModelGenes_transcriptomicsT1_inactiveGenesT_closedIons_curationOverOmics_exoMetBeforeExtraction_mediumBeforeExtraction	fastCore	deleteModelGenes			inactiveGenesT	closedIons	curationOverOmics	unWeightedTCBMflux	0.682927	42.4851	0.53748	0.916667	5.12918	0.832168	42.1743	0.586207	0.350043	2587	3720	2459	1	noError	exoMetBeforeExtraction
55	fastCore_deleteModelGenes_transcriptomicsT1_inactiveGenesT_closedIons_omicsOverCuration_exoMetBeforeExtraction_mediumAfterExtraction	fastCore	deleteModelGenes			inactiveGenesT	closedIons	omicsOverCuration	unWeightedTCBMflux	0.682927	52.1596	0.566749	0.916667	2.5907	0.93007	52.0952	0.586207	0.361621	2607	3771	2479	1	noError	exoMetBeforeExtraction
56	fastCore_deleteModelGenes_transcriptomicsT1_inactiveGenesT_closedIons_omicsOverCuration_exoMetBeforeExtraction_mediumBeforeExtraction	fastCore	deleteModelGenes			inactiveGenesT	closedIons	omicsOverCuration	unWeightedTCBMflux	0.682927	44.8696	0.580165	0.916667	4.73152	0.86014	44.6194	0.586207	0.335263	2608	3774	2480	1	noError	exoMetBeforeExtraction
59	fastCore_deleteModelGenes_transcriptomicsT1_inactiveGenesT_openIons_curationOverOmics_exoMetBeforeExtraction_mediumAfterExtraction	fastCore	deleteModelGenes			inactiveGenesT	openIons	curationOverOmics	unWeightedTCBMflux	0.682927	50.5804	0.552115	0.916667	3.5536	0.846154	50.4555	0.586207	0.353245	2591	3725	2463	1	noError	exoMetBeforeExtraction
60	fastCore_deleteModelGenes_transcriptomicsT1_inactiveGenesT_openIons_curationOverOmics_exoMetBeforeExtraction_mediumBeforeExtraction	fastCore	deleteModelGenes			inactiveGenesT	openIons	curationOverOmics	Weighted2normGE	0.609756	51.5069	0.590784	0.916667	5.86795	0.839161	51.1716	0.482759	0.410408	2587	3720	2459	1	noError	exoMetBeforeExtraction
60	fastCore_deleteModelGenes_transcriptomicsT1_inactiveGenesT_openIons_curationOverOmics_exoMetBeforeExtraction_mediumBeforeExtraction	fastCore	deleteModelGenes			inactiveGenesT	openIons	curationOverOmics	unWeightedTCBMflux	0.682927	42.4934	0.54201	0.916667	5.12844	0.832168	42.1828	0.586207	0.350043	2587	3720	2459	1	noError	exoMetBeforeExtraction
63	fastCore_deleteModelGenes_transcriptomicsT1_inactiveGenesT_openIons_omicsOverCuration_exoMetBeforeExtraction_mediumAfterExtraction	fastCore	deleteModelGenes			inactiveGenesT	openIons	omicsOverCuration	unWeightedTCBMflux	0.682927	51.7025	0.548804	0.916667	2.5816	0.916084	51.638	0.586207	0.363838	2611	3777	2484	1	noError	exoMetBeforeExtraction
64	fastCore_deleteModelGenes_transcriptomicsT1_inactiveGenesT_openIons_omicsOverCuration_exoMetBeforeExtraction_mediumBeforeExtraction	fastCore	deleteModelGenes			inactiveGenesT	openIons	omicsOverCuration	unWeightedTCBMflux	0.682927	44.8771	0.580165	0.916667	4.73149	0.86014	44.627	0.586207	0.335263	2608	3774	2480	1	noError	exoMetBeforeExtraction
71	fastCore_oneRxnPerActiveGene_transcriptomicsT0_NoInactiveGenesT_closedIons_omicsOverCuration_exoMetBeforeExtraction_mediumAfterExtraction	fastCore	oneRxnPerActiveGene			NoInactiveGenesT	closedIons	omicsOverCuration	unWeightedTCBMflux	0.707317	27.847	0.605079	0.916667	9.73112	0.265734	26.0914	0.62069	0.256189	1949	2594	1813	1	noError	exoMetBeforeExtraction
75	fastCore_oneRxnPerActiveGene_transcriptomicsT0_NoInactiveGenesT_openIons_curationOverOmics_exoMetBeforeExtraction_mediumAfterExtraction	fastCore	oneRxnPerActiveGene			NoInactiveGenesT	openIons	curationOverOmics	unWeightedTCBMflux	0.634146	16.3011	0.523629	0.916667	8.18458	0.643357	14.0975	0.517241	0.0497598	1939	2570	1802	1	noError	exoMetBeforeExtraction
76	fastCore_oneRxnPerActiveGene_transcriptomicsT0_NoInactiveGenesT_openIons_curationOverOmics_exoMetBeforeExtraction_mediumBeforeExtraction	fastCore	oneRxnPerActiveGene			NoInactiveGenesT	openIons	curationOverOmics	unWeightedTCBMflux	0.609756	33.5455	0.554467	0.916667	3.57568	0.846154	33.3544	0.482759	0.292154	1940	2571	1802	1	noError	exoMetBeforeExtraction
83	fastCore_oneRxnPerActiveGene_transcriptomicsT0_inactiveGenesT_closedIons_curationOverOmics_exoMetBeforeExtraction_mediumAfterExtraction	fastCore	oneRxnPerActiveGene			inactiveGenesT	closedIons	curationOverOmics	unWeightedTCBMflux	0.634146	20.2453	0.534431	0.916667	7.34116	0.685315	18.8674	0.517241	0.0623229	1923	2549	1785	1	noError	exoMetBeforeExtraction
84	fastCore_oneRxnPerActiveGene_transcriptomicsT0_inactiveGenesT_closedIons_curationOverOmics_exoMetBeforeExtraction_mediumBeforeExtraction	fastCore	oneRxnPerActiveGene			inactiveGenesT	closedIons	curationOverOmics	unWeightedTCBMflux	0.634146	32.6321	0.540703	0.916667	3.3224	0.846154	32.4625	0.517241	0.240916	1926	2558	1789	1	noError	exoMetBeforeExtraction
92	fastCore_oneRxnPerActiveGene_transcriptomicsT0_inactiveGenesT_openIons_curationOverOmics_exoMetBeforeExtraction_mediumBeforeExtraction	fastCore	oneRxnPerActiveGene			inactiveGenesT	openIons	curationOverOmics	unWeightedTCBMflux	0.658537	32.5521	0.573283	0.916667	3.69168	0.867133	32.3421	0.551724	0.292154	1926	2558	1789	1	noError	exoMetBeforeExtraction
100	fastCore_oneRxnPerActiveGene_transcriptomicsT1_NoInactiveGenesT_closedIons_curationOverOmics_exoMetBeforeExtraction_mediumBeforeExtraction	fastCore	oneRxnPerActiveGene			NoInactiveGenesT	closedIons	curationOverOmics	unWeightedTCBMflux	0.609756	35.3063	0.514395	0.916667	3.44688	0.846154	35.1376	0.482759	0.180564	1907	2528	1769	1	noError	exoMetBeforeExtraction
103	fastCore_oneRxnPerActiveGene_transcriptomicsT1_NoInactiveGenesT_closedIons_omicsOverCuration_exoMetBeforeExtraction_mediumAfterExtraction	fastCore	oneRxnPerActiveGene			NoInactiveGenesT	closedIons	omicsOverCuration	unWeightedTCBMflux	0.682927	28.1749	0.614574	0.916667	8.87457	0.41958	26.7408	0.586207	0.232541	1916	2546	1777	1	noError	exoMetBeforeExtraction
108	fastCore_oneRxnPerActiveGene_transcriptomicsT1_NoInactiveGenesT_openIons_curationOverOmics_exoMetBeforeExtraction_mediumBeforeExtraction	fastCore	oneRxnPerActiveGene			NoInactiveGenesT	openIons	curationOverOmics	unWeightedTCBMflux	0.609756	35.1788	0.51605	0.916667	3.57185	0.867133	34.997	0.482759	0.1983	1906	2525	1768	1	noError	exoMetBeforeExtraction
115	fastCore_oneRxnPerActiveGene_transcriptomicsT1_inactiveGenesT_closedIons_curationOverOmics_exoMetBeforeExtraction_mediumAfterExtraction	fastCore	oneRxnPerActiveGene			inactiveGenesT	closedIons	curationOverOmics	unWeightedTCBMflux	0.634146	21.5585	0.537219	0.916667	6.89998	0.811189	20.4245	0.517241	0.0458185	1740	2344	1603	1	noError	exoMetBeforeExtraction
116	fastCore_oneRxnPerActiveGene_transcriptomicsT1_inactiveGenesT_closedIons_curationOverOmics_exoMetBeforeExtraction_mediumBeforeExtraction	fastCore	oneRxnPerActiveGene			inactiveGenesT	closedIons	curationOverOmics	unWeightedTCBMflux	0.707317	30.9539	0.612396	0.916667	8.93155	0.797203	29.6373	0.62069	0.280084	1744	2350	1606	1	noError	exoMetBeforeExtraction
119	fastCore_oneRxnPerActiveGene_transcriptomicsT1_inactiveGenesT_closedIons_omicsOverCuration_exoMetBeforeExtraction_mediumAfterExtraction	fastCore	oneRxnPerActiveGene			inactiveGenesT	closedIons	omicsOverCuration	unWeightedTCBMflux	0.658537	33.367	0.556906	0.916667	7.00419	0.671329	32.6235	0.551724	0.0426161	1751	2371	1616	1	noError	exoMetBeforeExtraction
124	fastCore_oneRxnPerActiveGene_transcriptomicsT1_inactiveGenesT_openIons_curationOverOmics_exoMetBeforeExtraction_mediumBeforeExtraction	fastCore	oneRxnPerActiveGene			inactiveGenesT	openIons	curationOverOmics	unWeightedTCBMflux	0.707317	30.8746	0.615968	0.916667	8.83365	0.797203	29.5839	0.62069	0.27762	1742	2349	1605	1	noError	exoMetBeforeExtraction
127	fastCore_oneRxnPerActiveGene_transcriptomicsT1_inactiveGenesT_openIons_omicsOverCuration_exoMetBeforeExtraction_mediumAfterExtraction	fastCore	oneRxnPerActiveGene			inactiveGenesT	openIons	omicsOverCuration	unWeightedTCBMflux	0.682927	26.9699	0.681563	0.916667	7.30452	0.713287	25.9619	0.586207	0.385269	1749	2374	1616	1	noError	exoMetBeforeExtraction
7	fastCore_deleteModelGenes_transcriptomicsT0_NoInactiveGenesT_closedIons_omicsOverCuration_exoMetBeforeExtraction_mediumAfterExtraction	fastCore	deleteModelGenes			NoInactiveGenesT	closedIons	omicsOverCuration	unWeightedTCBMflux	0.634146	59.016	0.50882	0.833333	3.91736	0.839161	58.8859	0.551724	0.363345	3245	4655	3105	1	noError	exoMetBeforeExtraction
15	fastCore_deleteModelGenes_transcriptomicsT0_NoInactiveGenesT_openIons_omicsOverCuration_exoMetBeforeExtraction_mediumAfterExtraction	fastCore	deleteModelGenes			NoInactiveGenesT	openIons	omicsOverCuration	unWeightedTCBMflux	0.634146	58.8436	0.50882	0.833333	3.86242	0.839161	58.7167	0.551724	0.363345	3245	4661	3106	1	noError	exoMetBeforeExtraction
23	fastCore_deleteModelGenes_transcriptomicsT0_inactiveGenesT_closedIons_omicsOverCuration_exoMetBeforeExtraction_mediumAfterExtraction	fastCore	deleteModelGenes			inactiveGenesT	closedIons	omicsOverCuration	unWeightedTCBMflux	0.634146	58.4949	0.514308	0.833333	3.90271	0.839161	58.3645	0.551724	0.356448	3044	4397	2900	1	noError	exoMetBeforeExtraction
31	fastCore_deleteModelGenes_transcriptomicsT0_inactiveGenesT_openIons_omicsOverCuration_exoMetBeforeExtraction_mediumAfterExtraction	fastCore	deleteModelGenes			inactiveGenesT	openIons	omicsOverCuration	unWeightedTCBMflux	0.634146	60.1309	0.521887	0.833333	3.96138	0.839161	60.0003	0.551724	0.372706	3043	4398	2901	1	noError	exoMetBeforeExtraction
39	fastCore_deleteModelGenes_transcriptomicsT1_NoInactiveGenesT_closedIons_omicsOverCuration_exoMetBeforeExtraction_mediumAfterExtraction	fastCore	deleteModelGenes			NoInactiveGenesT	closedIons	omicsOverCuration	unWeightedTCBMflux	0.634146	59.1661	0.506729	0.833333	3.89538	0.839161	59.0377	0.551724	0.348072	3090	4362	2956	1	noError	exoMetBeforeExtraction
47	fastCore_deleteModelGenes_transcriptomicsT1_NoInactiveGenesT_openIons_omicsOverCuration_exoMetBeforeExtraction_mediumAfterExtraction	fastCore	deleteModelGenes			NoInactiveGenesT	openIons	omicsOverCuration	unWeightedTCBMflux	0.634146	58.5628	0.511956	0.833333	3.86178	0.839161	58.4354	0.551724	0.367779	3093	4363	2958	1	noError	exoMetBeforeExtraction
79	fastCore_oneRxnPerActiveGene_transcriptomicsT0_NoInactiveGenesT_openIons_omicsOverCuration_exoMetBeforeExtraction_mediumAfterExtraction	fastCore	oneRxnPerActiveGene			NoInactiveGenesT	openIons	omicsOverCuration	unWeightedTCBMflux	0.658537	25.6357	0.642711	0.833333	9.02499	0.335664	23.9945	0.586207	0.346348	1949	2605	1816	1	noError	exoMetBeforeExtraction
87	fastCore_oneRxnPerActiveGene_transcriptomicsT0_inactiveGenesT_closedIons_omicsOverCuration_exoMetBeforeExtraction_mediumAfterExtraction	fastCore	oneRxnPerActiveGene			inactiveGenesT	closedIons	omicsOverCuration	unWeightedTCBMflux	0.682927	27.7844	0.611176	0.833333	9.48417	0.265734	26.1156	0.62069	0.286242	1932	2578	1797	1	noError	exoMetBeforeExtraction
95	fastCore_oneRxnPerActiveGene_transcriptomicsT0_inactiveGenesT_openIons_omicsOverCuration_exoMetBeforeExtraction_mediumAfterExtraction	fastCore	oneRxnPerActiveGene			inactiveGenesT	openIons	omicsOverCuration	unWeightedTCBMflux	0.682927	27.261	0.616229	0.833333	9.03271	0.258741	25.7211	0.62069	0.290184	1938	2591	1802	1	noError	exoMetBeforeExtraction
111	fastCore_oneRxnPerActiveGene_transcriptomicsT1_NoInactiveGenesT_openIons_omicsOverCuration_exoMetBeforeExtraction_mediumAfterExtraction	fastCore	oneRxnPerActiveGene			NoInactiveGenesT	openIons	omicsOverCuration	unWeightedTCBMflux	0.658537	26.8204	0.617274	0.833333	8.10531	0.398601	25.5663	0.586207	0.242887	1914	2550	1778	1	noError	exoMetBeforeExtraction
4	fastCore_deleteModelGenes_transcriptomicsT0_NoInactiveGenesT_closedIons_curationOverOmics_exoMetBeforeExtraction_mediumBeforeExtraction	fastCore	deleteModelGenes			NoInactiveGenesT	closedIons	curationOverOmics	unWeightedTCBMflux	0.658537	42.9115	0.575809	0.916667	4.72143	0.909091	42.651	0.551724	0.38724	3226	4606	3087	1	noError	exoMetBeforeExtraction
8	fastCore_deleteModelGenes_transcriptomicsT0_NoInactiveGenesT_closedIons_omicsOverCuration_exoMetBeforeExtraction_mediumBeforeExtraction	fastCore	deleteModelGenes			NoInactiveGenesT	closedIons	omicsOverCuration	unWeightedTCBMflux	0.658537	48.9417	0.573544	0.916667	6.2853	0.923077	48.5364	0.551724	0.425422	3244	4661	3106	1	noError	exoMetBeforeExtraction
12	fastCore_deleteModelGenes_transcriptomicsT0_NoInactiveGenesT_openIons_curationOverOmics_exoMetBeforeExtraction_mediumBeforeExtraction	fastCore	deleteModelGenes			NoInactiveGenesT	openIons	curationOverOmics	unWeightedTCBMflux	0.658537	42.6148	0.56884	0.916667	4.71034	0.909091	42.3537	0.551724	0.376894	3225	4599	3086	1	noError	exoMetBeforeExtraction
16	fastCore_deleteModelGenes_transcriptomicsT0_NoInactiveGenesT_openIons_omicsOverCuration_exoMetBeforeExtraction_mediumBeforeExtraction	fastCore	deleteModelGenes			NoInactiveGenesT	openIons	omicsOverCuration	unWeightedTCBMflux	0.658537	49.2777	0.573544	0.916667	6.41099	0.923077	48.8588	0.551724	0.425422	3244	4656	3106	1	noError	exoMetBeforeExtraction
19	fastCore_deleteModelGenes_transcriptomicsT0_inactiveGenesT_closedIons_curationOverOmics_exoMetBeforeExtraction_mediumAfterExtraction	fastCore	deleteModelGenes			inactiveGenesT	closedIons	curationOverOmics	unWeightedTCBMflux	0.658537	54.2051	0.506294	0.916667	2.49789	0.86014	54.1475	0.551724	0.351767	3024	4340	2879	1	noError	exoMetBeforeExtraction
20	fastCore_deleteModelGenes_transcriptomicsT0_inactiveGenesT_closedIons_curationOverOmics_exoMetBeforeExtraction_mediumBeforeExtraction	fastCore	deleteModelGenes			inactiveGenesT	closedIons	curationOverOmics	unWeightedTCBMflux	0.658537	43.1486	0.565878	0.916667	4.80897	0.916084	42.8798	0.551724	0.373445	3026	4344	2882	1	noError	exoMetBeforeExtraction
24	fastCore_deleteModelGenes_transcriptomicsT0_inactiveGenesT_closedIons_omicsOverCuration_exoMetBeforeExtraction_mediumBeforeExtraction	fastCore	deleteModelGenes			inactiveGenesT	closedIons	omicsOverCuration	unWeightedTCBMflux	0.658537	48.739	0.554205	0.916667	6.18923	0.923077	48.3444	0.551724	0.367287	3045	4399	2902	1	noError	exoMetBeforeExtraction
27	fastCore_deleteModelGenes_transcriptomicsT0_inactiveGenesT_openIons_curationOverOmics_exoMetBeforeExtraction_mediumAfterExtraction	fastCore	deleteModelGenes			inactiveGenesT	openIons	curationOverOmics	unWeightedTCBMflux	0.658537	54.0747	0.502112	0.916667	2.4595	0.86014	54.0187	0.551724	0.343885	3022	4339	2880	1	noError	exoMetBeforeExtraction
28	fastCore_deleteModelGenes_transcriptomicsT0_inactiveGenesT_openIons_curationOverOmics_exoMetBeforeExtraction_mediumBeforeExtraction	fastCore	deleteModelGenes			inactiveGenesT	openIons	curationOverOmics	unWeightedTCBMflux	0.658537	45.1423	0.578161	0.916667	5.75899	0.881119	44.7734	0.551724	0.36507	3024	4338	2881	1	noError	exoMetBeforeExtraction
32	fastCore_deleteModelGenes_transcriptomicsT0_inactiveGenesT_openIons_omicsOverCuration_exoMetBeforeExtraction_mediumBeforeExtraction	fastCore	deleteModelGenes			inactiveGenesT	openIons	omicsOverCuration	unWeightedTCBMflux	0.658537	49.4258	0.558909	0.916667	6.40486	0.923077	49.0091	0.551724	0.371721	3046	4400	2903	1	noError	exoMetBeforeExtraction
35	fastCore_deleteModelGenes_transcriptomicsT1_NoInactiveGenesT_closedIons_curationOverOmics_exoMetBeforeExtraction_mediumAfterExtraction	fastCore	deleteModelGenes			NoInactiveGenesT	closedIons	curationOverOmics	unWeighted2norm	0.609756	60.6644	0.507259	0.916667	6.28164	0.727273	60.3383	0.482759	0.297447	3073	4305	2936	1	noError	exoMetBeforeExtraction
35	fastCore_deleteModelGenes_transcriptomicsT1_NoInactiveGenesT_closedIons_curationOverOmics_exoMetBeforeExtraction_mediumAfterExtraction	fastCore	deleteModelGenes			NoInactiveGenesT	closedIons	curationOverOmics	Weighted2normGE	0.658537	53.6725	0.561053	0.916667	7.80761	0.706294	53.1016	0.551724	0.319645	3073	4305	2936	1	noError	exoMetBeforeExtraction
35	fastCore_deleteModelGenes_transcriptomicsT1_NoInactiveGenesT_closedIons_curationOverOmics_exoMetBeforeExtraction_mediumAfterExtraction	fastCore	deleteModelGenes			NoInactiveGenesT	closedIons	curationOverOmics	unWeightedTCBMflux	0.682927	49.0375	0.501067	0.916667	2.09071	0.783217	48.993	0.586207	0.325656	3073	4305	2936	1	noError	exoMetBeforeExtraction
36	fastCore_deleteModelGenes_transcriptomicsT1_NoInactiveGenesT_closedIons_curationOverOmics_exoMetBeforeExtraction_mediumBeforeExtraction	fastCore	deleteModelGenes			NoInactiveGenesT	closedIons	curationOverOmics	Weighted2normGE	0.609756	58.2446	0.5941	0.916667	6.01212	0.839161	57.9335	0.482759	0.467283	3072	4309	2937	1	noError	exoMetBeforeExtraction
36	fastCore_deleteModelGenes_transcriptomicsT1_NoInactiveGenesT_closedIons_curationOverOmics_exoMetBeforeExtraction_mediumBeforeExtraction	fastCore	deleteModelGenes			NoInactiveGenesT	closedIons	curationOverOmics	unWeightedTCBMflux	0.658537	43.9492	0.596367	0.916667	4.7782	0.888112	43.6887	0.551724	0.401035	3072	4309	2937	1	noError	exoMetBeforeExtraction
40	fastCore_deleteModelGenes_transcriptomicsT1_NoInactiveGenesT_closedIons_omicsOverCuration_exoMetBeforeExtraction_mediumBeforeExtraction	fastCore	deleteModelGenes			NoInactiveGenesT	closedIons	omicsOverCuration	unWeightedTCBMflux	0.658537	46.4232	0.561087	0.916667	6.27081	0.93007	45.9977	0.551724	0.354231	3094	4368	2961	1	noError	exoMetBeforeExtraction
43	fastCore_deleteModelGenes_transcriptomicsT1_NoInactiveGenesT_openIons_curationOverOmics_exoMetBeforeExtraction_mediumAfterExtraction	fastCore	deleteModelGenes			NoInactiveGenesT	openIons	curationOverOmics	unWeighted2norm	0.609756	61.4697	0.507433	0.916667	6.04504	0.727273	61.1717	0.482759	0.298927	3071	4308	2937	1	noError	exoMetBeforeExtraction
43	fastCore_deleteModelGenes_transcriptomicsT1_NoInactiveGenesT_openIons_curationOverOmics_exoMetBeforeExtraction_mediumAfterExtraction	fastCore	deleteModelGenes			NoInactiveGenesT	openIons	curationOverOmics	Weighted2normGE	0.634146	54.9397	0.584333	0.916667	8.02986	0.706294	54.3497	0.517241	0.397337	3071	4308	2937	1	noError	exoMetBeforeExtraction
43	fastCore_deleteModelGenes_transcriptomicsT1_NoInactiveGenesT_openIons_curationOverOmics_exoMetBeforeExtraction_mediumAfterExtraction	fastCore	deleteModelGenes			NoInactiveGenesT	openIons	curationOverOmics	unWeightedTCBMflux	0.658537	51.8085	0.526678	0.916667	2.25158	0.776224	51.7595	0.551724	0.340929	3071	4308	2937	1	noError	exoMetBeforeExtraction
44	fastCore_deleteModelGenes_transcriptomicsT1_NoInactiveGenesT_openIons_curationOverOmics_exoMetBeforeExtraction_mediumBeforeExtraction	fastCore	deleteModelGenes			NoInactiveGenesT	openIons	curationOverOmics	unWeightedTCBMflux	0.658537	43.679	0.568143	0.916667	4.65509	0.93007	43.4302	0.551724	0.361128	3075	4311	2940	1	noError	exoMetBeforeExtraction
48	fastCore_deleteModelGenes_transcriptomicsT1_NoInactiveGenesT_openIons_omicsOverCuration_exoMetBeforeExtraction_mediumBeforeExtraction	fastCore	deleteModelGenes			NoInactiveGenesT	openIons	omicsOverCuration	unWeightedTCBMflux	0.658537	48.7562	0.564833	0.916667	6.47552	0.937063	48.3243	0.551724	0.408671	3092	4362	2959	1	noError	exoMetBeforeExtraction
51	fastCore_deleteModelGenes_transcriptomicsT1_inactiveGenesT_closedIons_curationOverOmics_exoMetBeforeExtraction_mediumAfterExtraction	fastCore	deleteModelGenes			inactiveGenesT	closedIons	curationOverOmics	unWeightedTCBMflux	0.682927	47.1343	0.584259	0.916667	2.3039	0.86014	47.078	0.586207	0.339697	2590	3722	2461	1	noError	exoMetBeforeExtraction
52	fastCore_deleteModelGenes_transcriptomicsT1_inactiveGenesT_closedIons_curationOverOmics_exoMetBeforeExtraction_mediumBeforeExtraction	fastCore	deleteModelGenes			inactiveGenesT	closedIons	curationOverOmics	unWeightedTCBMflux	0.682927	40.8453	0.513611	0.916667	4.87788	0.825175	40.553	0.586207	0.352014	2587	3720	2459	1	noError	exoMetBeforeExtraction
55	fastCore_deleteModelGenes_transcriptomicsT1_inactiveGenesT_closedIons_omicsOverCuration_exoMetBeforeExtraction_mediumAfterExtraction	fastCore	deleteModelGenes			inactiveGenesT	closedIons	omicsOverCuration	unWeightedTCBMflux	0.682927	49.2377	0.562742	0.916667	1.9797	0.958042	49.1979	0.586207	0.355216	2607	3771	2479	1	noError	exoMetBeforeExtraction
56	fastCore_deleteModelGenes_transcriptomicsT1_inactiveGenesT_closedIons_omicsOverCuration_exoMetBeforeExtraction_mediumBeforeExtraction	fastCore	deleteModelGenes			inactiveGenesT	closedIons	omicsOverCuration	unWeightedTCBMflux	0.682927	42.0885	0.575112	0.916667	4.13329	0.895105	41.8851	0.586207	0.340682	2608	3774	2480	1	noError	exoMetBeforeExtraction
59	fastCore_deleteModelGenes_transcriptomicsT1_inactiveGenesT_openIons_curationOverOmics_exoMetBeforeExtraction_mediumAfterExtraction	fastCore	deleteModelGenes			inactiveGenesT	openIons	curationOverOmics	unWeightedTCBMflux	0.682927	47.1727	0.573457	0.916667	2.28603	0.86014	47.1173	0.586207	0.34019	2591	3725	2463	1	noError	exoMetBeforeExtraction
60	fastCore_deleteModelGenes_transcriptomicsT1_inactiveGenesT_openIons_curationOverOmics_exoMetBeforeExtraction_mediumBeforeExtraction	fastCore	deleteModelGenes			inactiveGenesT	openIons	curationOverOmics	unWeightedTCBMflux	0.682927	40.8494	0.513611	0.916667	4.87648	0.825175	40.5572	0.586207	0.352014	2587	3720	2459	1	noError	exoMetBeforeExtraction
63	fastCore_deleteModelGenes_transcriptomicsT1_inactiveGenesT_openIons_omicsOverCuration_exoMetBeforeExtraction_mediumAfterExtraction	fastCore	deleteModelGenes			inactiveGenesT	openIons	omicsOverCuration	unWeightedTCBMflux	0.682927	48.8356	0.556296	0.916667	1.96659	0.951049	48.796	0.586207	0.370243	2611	3777	2484	1	noError	exoMetBeforeExtraction
64	fastCore_deleteModelGenes_transcriptomicsT1_inactiveGenesT_openIons_omicsOverCuration_exoMetBeforeExtraction_mediumBeforeExtraction	fastCore	deleteModelGenes			inactiveGenesT	openIons	omicsOverCuration	unWeightedTCBMflux	0.682927	42.0937	0.575112	0.916667	4.13329	0.895105	41.8903	0.586207	0.340682	2608	3774	2480	1	noError	exoMetBeforeExtraction
71	fastCore_oneRxnPerActiveGene_transcriptomicsT0_NoInactiveGenesT_closedIons_omicsOverCuration_exoMetBeforeExtraction_mediumAfterExtraction	fastCore	oneRxnPerActiveGene			NoInactiveGenesT	closedIons	omicsOverCuration	unWeightedTCBMflux	0.707317	27.8464	0.605079	0.916667	9.73068	0.265734	26.0909	0.62069	0.256189	1949	2594	1813	1	noError	exoMetBeforeExtraction
75	fastCore_oneRxnPerActiveGene_transcriptomicsT0_NoInactiveGenesT_openIons_curationOverOmics_exoMetBeforeExtraction_mediumAfterExtraction	fastCore	oneRxnPerActiveGene			NoInactiveGenesT	openIons	curationOverOmics	unWeightedTCBMflux	0.634146	16.4686	0.518925	0.916667	8.51356	0.664336	14.0973	0.517241	0.0497598	1939	2570	1802	1	noError	exoMetBeforeExtraction
76	fastCore_oneRxnPerActiveGene_transcriptomicsT0_NoInactiveGenesT_openIons_curationOverOmics_exoMetBeforeExtraction_mediumBeforeExtraction	fastCore	oneRxnPerActiveGene			NoInactiveGenesT	openIons	curationOverOmics	unWeightedTCBMflux	0.609756	30.2634	0.517096	0.916667	3.78	0.825175	30.0264	0.482759	0.22318	1940	2571	1802	1	noError	exoMetBeforeExtraction
83	fastCore_oneRxnPerActiveGene_transcriptomicsT0_inactiveGenesT_closedIons_curationOverOmics_exoMetBeforeExtraction_mediumAfterExtraction	fastCore	oneRxnPerActiveGene			inactiveGenesT	closedIons	curationOverOmics	unWeightedTCBMflux	0.634146	20.2448	0.535302	0.916667	7.3406	0.72028	18.8671	0.517241	0.0623229	1923	2549	1785	1	noError	exoMetBeforeExtraction
84	fastCore_oneRxnPerActiveGene_transcriptomicsT0_inactiveGenesT_closedIons_curationOverOmics_exoMetBeforeExtraction_mediumBeforeExtraction	fastCore	oneRxnPerActiveGene			inactiveGenesT	closedIons	curationOverOmics	unWeightedTCBMflux	0.658537	29.4689	0.526417	0.916667	3.66668	0.825175	29.2399	0.551724	0.217268	1926	2558	1789	1	noError	exoMetBeforeExtraction
92	fastCore_oneRxnPerActiveGene_transcriptomicsT0_inactiveGenesT_openIons_curationOverOmics_exoMetBeforeExtraction_mediumBeforeExtraction	fastCore	oneRxnPerActiveGene			inactiveGenesT	openIons	curationOverOmics	unWeightedTCBMflux	0.658537	29.3447	0.534779	0.916667	3.68407	0.846154	29.1126	0.551724	0.230078	1926	2558	1789	1	noError	exoMetBeforeExtraction
100	fastCore_oneRxnPerActiveGene_transcriptomicsT1_NoInactiveGenesT_closedIons_curationOverOmics_exoMetBeforeExtraction_mediumBeforeExtraction	fastCore	oneRxnPerActiveGene			NoInactiveGenesT	closedIons	curationOverOmics	unWeightedTCBMflux	0.634146	30.9688	0.505161	0.916667	3.43628	0.818182	30.7776	0.517241	0.190664	1907	2528	1769	1	noError	exoMetBeforeExtraction
103	fastCore_oneRxnPerActiveGene_transcriptomicsT1_NoInactiveGenesT_closedIons_omicsOverCuration_exoMetBeforeExtraction_mediumAfterExtraction	fastCore	oneRxnPerActiveGene			NoInactiveGenesT	closedIons	omicsOverCuration	unWeightedTCBMflux	0.682927	27.3302	0.627292	0.916667	8.7259	0.384615	25.8998	0.586207	0.268506	1916	2546	1777	1	noError	exoMetBeforeExtraction
107	fastCore_oneRxnPerActiveGene_transcriptomicsT1_NoInactiveGenesT_openIons_curationOverOmics_exoMetBeforeExtraction_mediumAfterExtraction	fastCore	oneRxnPerActiveGene			NoInactiveGenesT	openIons	curationOverOmics	unWeightedTCBMflux	0.634146	19.3336	0.574241	0.916667	9.13778	0.657343	17.0379	0.517241	0.168247	1906	2522	1767	1	noError	exoMetBeforeExtraction
115	fastCore_oneRxnPerActiveGene_transcriptomicsT1_inactiveGenesT_closedIons_curationOverOmics_exoMetBeforeExtraction_mediumAfterExtraction	fastCore	oneRxnPerActiveGene			inactiveGenesT	closedIons	curationOverOmics	unWeightedTCBMflux	0.634146	19.8818	0.549676	0.916667	7.62536	0.846154	18.3614	0.517241	0.0559182	1740	2344	1603	1	noError	exoMetBeforeExtraction
116	fastCore_oneRxnPerActiveGene_transcriptomicsT1_inactiveGenesT_closedIons_curationOverOmics_exoMetBeforeExtraction_mediumBeforeExtraction	fastCore	oneRxnPerActiveGene			inactiveGenesT	closedIons	curationOverOmics	unWeightedTCBMflux	0.682927	25.5219	0.586785	0.916667	8.97812	0.797203	23.8906	0.586207	0.231802	1744	2350	1606	1	noError	exoMetBeforeExtraction
119	fastCore_oneRxnPerActiveGene_transcriptomicsT1_inactiveGenesT_closedIons_omicsOverCuration_exoMetBeforeExtraction_mediumAfterExtraction	fastCore	oneRxnPerActiveGene			inactiveGenesT	closedIons	omicsOverCuration	unWeightedTCBMflux	0.682927	32.5441	0.567708	0.916667	7.12249	0.692308	31.7551	0.586207	0.0815371	1751	2371	1616	1	noError	exoMetBeforeExtraction
123	fastCore_oneRxnPerActiveGene_transcriptomicsT1_inactiveGenesT_openIons_curationOverOmics_exoMetBeforeExtraction_mediumAfterExtraction	fastCore	oneRxnPerActiveGene			inactiveGenesT	openIons	curationOverOmics	unWeightedTCBMflux	0.609756	18.2458	0.505423	0.916667	8.10514	0.538462	16.3467	0.482759	0.0460648	1744	2350	1607	1	noError	exoMetBeforeExtraction
124	fastCore_oneRxnPerActiveGene_transcriptomicsT1_inactiveGenesT_openIons_curationOverOmics_exoMetBeforeExtraction_mediumBeforeExtraction	fastCore	oneRxnPerActiveGene			inactiveGenesT	openIons	curationOverOmics	unWeightedTCBMflux	0.682927	25.3577	0.589224	0.916667	8.79814	0.797203	23.7825	0.586207	0.238699	1742	2349	1605	1	noError	exoMetBeforeExtraction
127	fastCore_oneRxnPerActiveGene_transcriptomicsT1_inactiveGenesT_openIons_omicsOverCuration_exoMetBeforeExtraction_mediumAfterExtraction	fastCore	oneRxnPerActiveGene			inactiveGenesT	openIons	omicsOverCuration	unWeightedTCBMflux	0.707317	26.2149	0.677381	0.916667	7.43792	0.671329	25.1376	0.62069	0.397093	1749	2374	1616	1	noError	exoMetBeforeExtraction
79	fastCore_oneRxnPerActiveGene_transcriptomicsT0_NoInactiveGenesT_openIons_omicsOverCuration_exoMetBeforeExtraction_mediumAfterExtraction	fastCore	oneRxnPerActiveGene			NoInactiveGenesT	openIons	omicsOverCuration	unWeightedTCBMflux	0.658537	25.6354	0.642711	0.833333	9.02416	0.335664	23.9946	0.586207	0.346348	1949	2605	1816	1	noError	exoMetBeforeExtraction
87	fastCore_oneRxnPerActiveGene_transcriptomicsT0_inactiveGenesT_closedIons_omicsOverCuration_exoMetBeforeExtraction_mediumAfterExtraction	fastCore	oneRxnPerActiveGene			inactiveGenesT	closedIons	omicsOverCuration	unWeightedTCBMflux	0.682927	27.7842	0.611176	0.833333	9.48355	0.265734	26.1156	0.62069	0.286242	1932	2578	1797	1	noError	exoMetBeforeExtraction
95	fastCore_oneRxnPerActiveGene_transcriptomicsT0_inactiveGenesT_openIons_omicsOverCuration_exoMetBeforeExtraction_mediumAfterExtraction	fastCore	oneRxnPerActiveGene			inactiveGenesT	openIons	omicsOverCuration	unWeightedTCBMflux	0.682927	27.2607	0.616229	0.833333	9.03275	0.258741	25.7207	0.62069	0.290184	1938	2591	1802	1	noError	exoMetBeforeExtraction
111	fastCore_oneRxnPerActiveGene_transcriptomicsT1_NoInactiveGenesT_openIons_omicsOverCuration_exoMetBeforeExtraction_mediumAfterExtraction	fastCore	oneRxnPerActiveGene			NoInactiveGenesT	openIons	omicsOverCuration	unWeightedTCBMflux	0.658537	26.1883	0.618842	0.833333	7.68858	0.412587	25.0342	0.586207	0.260623	1914	2550	1778	1	noError	exoMetBeforeExtraction
4	fastCore_deleteModelGenes_transcriptomicsT0_NoInactiveGenesT_closedIons_curationOverOmics_exoMetBeforeExtraction_mediumBeforeExtraction	fastCore	deleteModelGenes			NoInactiveGenesT	closedIons	curationOverOmics	unWeightedTCBMflux	0.658537	45.8931	0.548195	0.916667	5.95635	0.902098	45.5049	0.551724	0.370982	3226	4606	3087	1	noError	exoMetBeforeExtraction
8	fastCore_deleteModelGenes_transcriptomicsT0_NoInactiveGenesT_closedIons_omicsOverCuration_exoMetBeforeExtraction_mediumBeforeExtraction	fastCore	deleteModelGenes			NoInactiveGenesT	closedIons	omicsOverCuration	unWeightedTCBMflux	0.658537	52.6976	0.565356	0.916667	5.98906	0.944056	52.3561	0.551724	0.417293	3244	4661	3106	1	noError	exoMetBeforeExtraction
12	fastCore_deleteModelGenes_transcriptomicsT0_NoInactiveGenesT_openIons_curationOverOmics_exoMetBeforeExtraction_mediumBeforeExtraction	fastCore	deleteModelGenes			NoInactiveGenesT	openIons	curationOverOmics	unWeightedTCBMflux	0.658537	45.5839	0.553247	0.916667	5.93724	0.902098	45.1956	0.551724	0.372952	3225	4599	3086	1	noError	exoMetBeforeExtraction
16	fastCore_deleteModelGenes_transcriptomicsT0_NoInactiveGenesT_openIons_omicsOverCuration_exoMetBeforeExtraction_mediumBeforeExtraction	fastCore	deleteModelGenes			NoInactiveGenesT	openIons	omicsOverCuration	unWeightedTCBMflux	0.658537	52.9175	0.565356	0.916667	6.11111	0.944056	52.5634	0.551724	0.417293	3244	4656	3106	1	noError	exoMetBeforeExtraction
19	fastCore_deleteModelGenes_transcriptomicsT0_inactiveGenesT_closedIons_curationOverOmics_exoMetBeforeExtraction_mediumAfterExtraction	fastCore	deleteModelGenes			inactiveGenesT	closedIons	curationOverOmics	unWeightedTCBMflux	0.658537	56.331	0.513611	0.916667	3.86095	0.874126	56.1985	0.551724	0.35965	3024	4340	2879	1	noError	exoMetBeforeExtraction
20	fastCore_deleteModelGenes_transcriptomicsT0_inactiveGenesT_closedIons_curationOverOmics_exoMetBeforeExtraction_mediumBeforeExtraction	fastCore	deleteModelGenes			inactiveGenesT	closedIons	curationOverOmics	unWeightedTCBMflux	0.658537	46.2476	0.564746	0.916667	6.04566	0.902098	45.8507	0.551724	0.355709	3026	4344	2882	1	noError	exoMetBeforeExtraction
24	fastCore_deleteModelGenes_transcriptomicsT0_inactiveGenesT_closedIons_omicsOverCuration_exoMetBeforeExtraction_mediumBeforeExtraction	fastCore	deleteModelGenes			inactiveGenesT	closedIons	omicsOverCuration	unWeightedTCBMflux	0.658537	52.9324	0.552115	0.916667	5.73511	0.951049	52.6207	0.551724	0.364577	3045	4399	2902	1	noError	exoMetBeforeExtraction
27	fastCore_deleteModelGenes_transcriptomicsT0_inactiveGenesT_openIons_curationOverOmics_exoMetBeforeExtraction_mediumAfterExtraction	fastCore	deleteModelGenes			inactiveGenesT	openIons	curationOverOmics	unWeightedTCBMflux	0.658537	56.1505	0.518315	0.916667	3.85264	0.874126	56.0181	0.551724	0.351767	3022	4339	2880	1	noError	exoMetBeforeExtraction
28	fastCore_deleteModelGenes_transcriptomicsT0_inactiveGenesT_openIons_curationOverOmics_exoMetBeforeExtraction_mediumBeforeExtraction	fastCore	deleteModelGenes			inactiveGenesT	openIons	curationOverOmics	unWeightedTCBMflux	0.658537	47.4602	0.573631	0.916667	7.16252	0.867133	46.9166	0.551724	0.348811	3024	4338	2881	1	noError	exoMetBeforeExtraction
32	fastCore_deleteModelGenes_transcriptomicsT0_inactiveGenesT_openIons_omicsOverCuration_exoMetBeforeExtraction_mediumBeforeExtraction	fastCore	deleteModelGenes			inactiveGenesT	openIons	omicsOverCuration	unWeightedTCBMflux	0.658537	54.6259	0.545146	0.916667	6.18781	0.944056	54.2743	0.551724	0.355709	3046	4400	2903	1	noError	exoMetBeforeExtraction
35	fastCore_deleteModelGenes_transcriptomicsT1_NoInactiveGenesT_closedIons_curationOverOmics_exoMetBeforeExtraction_mediumAfterExtraction	fastCore	deleteModelGenes			NoInactiveGenesT	closedIons	curationOverOmics	Weighted2normGE	0.634146	55.1102	0.548934	0.916667	7.15383	0.818182	54.6439	0.517241	0.314959	3073	4305	2936	1	noError	exoMetBeforeExtraction
35	fastCore_deleteModelGenes_transcriptomicsT1_NoInactiveGenesT_closedIons_curationOverOmics_exoMetBeforeExtraction_mediumAfterExtraction	fastCore	deleteModelGenes			NoInactiveGenesT	closedIons	curationOverOmics	unWeightedTCBMflux	0.682927	52.3778	0.522148	0.916667	3.51418	0.874126	52.2598	0.586207	0.340682	3073	4305	2936	1	noError	exoMetBeforeExtraction
36	fastCore_deleteModelGenes_transcriptomicsT1_NoInactiveGenesT_closedIons_curationOverOmics_exoMetBeforeExtraction_mediumBeforeExtraction	fastCore	deleteModelGenes			NoInactiveGenesT	closedIons	curationOverOmics	unWeightedTCBMflux	0.658537	47.0787	0.584956	0.916667	6.01188	0.881119	46.6933	0.551724	0.379357	3072	4309	2937	1	noError	exoMetBeforeExtraction
40	fastCore_deleteModelGenes_transcriptomicsT1_NoInactiveGenesT_closedIons_omicsOverCuration_exoMetBeforeExtraction_mediumBeforeExtraction	fastCore	deleteModelGenes			NoInactiveGenesT	closedIons	omicsOverCuration	unWeightedTCBMflux	0.658537	52.0538	0.552724	0.916667	5.68476	0.965035	51.7424	0.551724	0.348565	3094	4368	2961	1	noError	exoMetBeforeExtraction
43	fastCore_deleteModelGenes_transcriptomicsT1_NoInactiveGenesT_openIons_curationOverOmics_exoMetBeforeExtraction_mediumAfterExtraction	fastCore	deleteModelGenes			NoInactiveGenesT	openIons	curationOverOmics	Weighted2normGE	0.609756	56.0762	0.569859	0.916667	7.1539	0.818182	55.618	0.482759	0.368233	3071	4308	2937	1	noError	exoMetBeforeExtraction
43	fastCore_deleteModelGenes_transcriptomicsT1_NoInactiveGenesT_openIons_curationOverOmics_exoMetBeforeExtraction_mediumAfterExtraction	fastCore	deleteModelGenes			NoInactiveGenesT	openIons	curationOverOmics	unWeightedTCBMflux	0.658537	54.3365	0.527985	0.916667	3.48444	0.783217	54.2246	0.551724	0.371967	3071	4308	2937	1	noError	exoMetBeforeExtraction
44	fastCore_deleteModelGenes_transcriptomicsT1_NoInactiveGenesT_openIons_curationOverOmics_exoMetBeforeExtraction_mediumBeforeExtraction	fastCore	deleteModelGenes			NoInactiveGenesT	openIons	curationOverOmics	unWeightedTCBMflux	0.658537	46.5664	0.572063	0.916667	5.89278	0.902098	46.192	0.551724	0.358665	3075	4311	2940	1	noError	exoMetBeforeExtraction
48	fastCore_deleteModelGenes_transcriptomicsT1_NoInactiveGenesT_openIons_omicsOverCuration_exoMetBeforeExtraction_mediumBeforeExtraction	fastCore	deleteModelGenes			NoInactiveGenesT	openIons	omicsOverCuration	unWeightedTCBMflux	0.658537	52.3949	0.571802	0.916667	6.19099	0.944056	52.0279	0.551724	0.415815	3092	4362	2959	1	noError	exoMetBeforeExtraction
51	fastCore_deleteModelGenes_transcriptomicsT1_inactiveGenesT_closedIons_curationOverOmics_exoMetBeforeExtraction_mediumAfterExtraction	fastCore	deleteModelGenes			inactiveGenesT	closedIons	curationOverOmics	unWeightedTCBMflux	0.682927	50.7574	0.549588	0.916667	3.54819	0.832168	50.6332	0.586207	0.350536	2590	3722	2461	1	noError	exoMetBeforeExtraction
52	fastCore_deleteModelGenes_transcriptomicsT1_inactiveGenesT_closedIons_curationOverOmics_exoMetBeforeExtraction_mediumBeforeExtraction	fastCore	deleteModelGenes			inactiveGenesT	closedIons	curationOverOmics	Weighted2normGE	0.609756	51.5061	0.590784	0.916667	5.86842	0.839161	51.1707	0.482759	0.410408	2587	3720	2459	1	noError	exoMetBeforeExtraction
52	fastCore_deleteModelGenes_transcriptomicsT1_inactiveGenesT_closedIons_curationOverOmics_exoMetBeforeExtraction_mediumBeforeExtraction	fastCore	deleteModelGenes			inactiveGenesT	closedIons	curationOverOmics	unWeightedTCBMflux	0.682927	42.4854	0.54201	0.916667	5.12918	0.832168	42.1746	0.586207	0.350043	2587	3720	2459	1	noError	exoMetBeforeExtraction
55	fastCore_deleteModelGenes_transcriptomicsT1_inactiveGenesT_closedIons_omicsOverCuration_exoMetBeforeExtraction_mediumAfterExtraction	fastCore	deleteModelGenes			inactiveGenesT	closedIons	omicsOverCuration	unWeightedTCBMflux	0.682927	52.1607	0.566749	0.916667	2.5907	0.93007	52.0963	0.586207	0.361621	2607	3771	2479	1	noError	exoMetBeforeExtraction
56	fastCore_deleteModelGenes_transcriptomicsT1_inactiveGenesT_closedIons_omicsOverCuration_exoMetBeforeExtraction_mediumBeforeExtraction	fastCore	deleteModelGenes			inactiveGenesT	closedIons	omicsOverCuration	unWeightedTCBMflux	0.682927	44.8696	0.580165	0.916667	4.73152	0.86014	44.6194	0.586207	0.335263	2608	3774	2480	1	noError	exoMetBeforeExtraction
59	fastCore_deleteModelGenes_transcriptomicsT1_inactiveGenesT_openIons_curationOverOmics_exoMetBeforeExtraction_mediumAfterExtraction	fastCore	deleteModelGenes			inactiveGenesT	openIons	curationOverOmics	unWeightedTCBMflux	0.682927	50.5804	0.552115	0.916667	3.5536	0.846154	50.4555	0.586207	0.353245	2591	3725	2463	1	noError	exoMetBeforeExtraction
60	fastCore_deleteModelGenes_transcriptomicsT1_inactiveGenesT_openIons_curationOverOmics_exoMetBeforeExtraction_mediumBeforeExtraction	fastCore	deleteModelGenes			inactiveGenesT	openIons	curationOverOmics	Weighted2normGE	0.609756	51.5069	0.590784	0.916667	5.86795	0.839161	51.1716	0.482759	0.410408	2587	3720	2459	1	noError	exoMetBeforeExtraction
60	fastCore_deleteModelGenes_transcriptomicsT1_inactiveGenesT_openIons_curationOverOmics_exoMetBeforeExtraction_mediumBeforeExtraction	fastCore	deleteModelGenes			inactiveGenesT	openIons	curationOverOmics	unWeightedTCBMflux	0.682927	42.4932	0.54201	0.916667	5.12844	0.832168	42.1826	0.586207	0.350043	2587	3720	2459	1	noError	exoMetBeforeExtraction
63	fastCore_deleteModelGenes_transcriptomicsT1_inactiveGenesT_openIons_omicsOverCuration_exoMetBeforeExtraction_mediumAfterExtraction	fastCore	deleteModelGenes			inactiveGenesT	openIons	omicsOverCuration	unWeightedTCBMflux	0.682927	51.7025	0.548804	0.916667	2.58161	0.916084	51.638	0.586207	0.363838	2611	3777	2484	1	noError	exoMetBeforeExtraction
64	fastCore_deleteModelGenes_transcriptomicsT1_inactiveGenesT_openIons_omicsOverCuration_exoMetBeforeExtraction_mediumBeforeExtraction	fastCore	deleteModelGenes			inactiveGenesT	openIons	omicsOverCuration	unWeightedTCBMflux	0.682927	44.8771	0.580165	0.916667	4.73149	0.86014	44.627	0.586207	0.335263	2608	3774	2480	1	noError	exoMetBeforeExtraction
71	fastCore_oneRxnPerActiveGene_transcriptomicsT0_NoInactiveGenesT_closedIons_omicsOverCuration_exoMetBeforeExtraction_mediumAfterExtraction	fastCore	oneRxnPerActiveGene			NoInactiveGenesT	closedIons	omicsOverCuration	unWeightedTCBMflux	0.707317	27.847	0.605079	0.916667	9.73113	0.265734	26.0914	0.62069	0.256189	1949	2594	1813	1	noError	exoMetBeforeExtraction
75	fastCore_oneRxnPerActiveGene_transcriptomicsT0_NoInactiveGenesT_openIons_curationOverOmics_exoMetBeforeExtraction_mediumAfterExtraction	fastCore	oneRxnPerActiveGene			NoInactiveGenesT	openIons	curationOverOmics	unWeightedTCBMflux	0.634146	16.301	0.522758	0.916667	8.18459	0.643357	14.0973	0.517241	0.0497598	1939	2570	1802	1	noError	exoMetBeforeExtraction
76	fastCore_oneRxnPerActiveGene_transcriptomicsT0_NoInactiveGenesT_openIons_curationOverOmics_exoMetBeforeExtraction_mediumBeforeExtraction	fastCore	oneRxnPerActiveGene			NoInactiveGenesT	openIons	curationOverOmics	unWeightedTCBMflux	0.609756	33.5455	0.551156	0.916667	3.57591	0.846154	33.3544	0.482759	0.292154	1940	2571	1802	1	noError	exoMetBeforeExtraction
83	fastCore_oneRxnPerActiveGene_transcriptomicsT0_inactiveGenesT_closedIons_curationOverOmics_exoMetBeforeExtraction_mediumAfterExtraction	fastCore	oneRxnPerActiveGene			inactiveGenesT	closedIons	curationOverOmics	unWeightedTCBMflux	0.634146	20.2452	0.534431	0.916667	7.34115	0.685315	18.8673	0.517241	0.0623229	1923	2549	1785	1	noError	exoMetBeforeExtraction
84	fastCore_oneRxnPerActiveGene_transcriptomicsT0_inactiveGenesT_closedIons_curationOverOmics_exoMetBeforeExtraction_mediumBeforeExtraction	fastCore	oneRxnPerActiveGene			inactiveGenesT	closedIons	curationOverOmics	unWeightedTCBMflux	0.634146	32.6322	0.540703	0.916667	3.3224	0.846154	32.4626	0.517241	0.240916	1926	2558	1789	1	noError	exoMetBeforeExtraction
92	fastCore_oneRxnPerActiveGene_transcriptomicsT0_inactiveGenesT_openIons_curationOverOmics_exoMetBeforeExtraction_mediumBeforeExtraction	fastCore	oneRxnPerActiveGene			inactiveGenesT	openIons	curationOverOmics	unWeightedTCBMflux	0.658537	32.5522	0.569973	0.916667	3.69168	0.867133	32.3421	0.551724	0.292154	1926	2558	1789	1	noError	exoMetBeforeExtraction
100	fastCore_oneRxnPerActiveGene_transcriptomicsT1_NoInactiveGenesT_closedIons_curationOverOmics_exoMetBeforeExtraction_mediumBeforeExtraction	fastCore	oneRxnPerActiveGene			NoInactiveGenesT	closedIons	curationOverOmics	unWeightedTCBMflux	0.609756	35.3062	0.517705	0.916667	3.44687	0.846154	35.1376	0.482759	0.180564	1907	2528	1769	1	noError	exoMetBeforeExtraction
103	fastCore_oneRxnPerActiveGene_transcriptomicsT1_NoInactiveGenesT_closedIons_omicsOverCuration_exoMetBeforeExtraction_mediumAfterExtraction	fastCore	oneRxnPerActiveGene			NoInactiveGenesT	closedIons	omicsOverCuration	unWeightedTCBMflux	0.682927	28.1749	0.614574	0.916667	8.87449	0.41958	26.7408	0.586207	0.232541	1916	2546	1777	1	noError	exoMetBeforeExtraction
108	fastCore_oneRxnPerActiveGene_transcriptomicsT1_NoInactiveGenesT_openIons_curationOverOmics_exoMetBeforeExtraction_mediumBeforeExtraction	fastCore	oneRxnPerActiveGene			NoInactiveGenesT	openIons	curationOverOmics	unWeightedTCBMflux	0.609756	35.1788	0.51605	0.916667	3.57187	0.867133	34.997	0.482759	0.1983	1906	2525	1768	1	noError	exoMetBeforeExtraction
115	fastCore_oneRxnPerActiveGene_transcriptomicsT1_inactiveGenesT_closedIons_curationOverOmics_exoMetBeforeExtraction_mediumAfterExtraction	fastCore	oneRxnPerActiveGene			inactiveGenesT	closedIons	curationOverOmics	unWeightedTCBMflux	0.634146	21.5585	0.537219	0.916667	6.89993	0.811189	20.4245	0.517241	0.0458185	1740	2344	1603	1	noError	exoMetBeforeExtraction
116	fastCore_oneRxnPerActiveGene_transcriptomicsT1_inactiveGenesT_closedIons_curationOverOmics_exoMetBeforeExtraction_mediumBeforeExtraction	fastCore	oneRxnPerActiveGene			inactiveGenesT	closedIons	curationOverOmics	unWeightedTCBMflux	0.707317	30.9539	0.615706	0.916667	8.93173	0.797203	29.6373	0.62069	0.280084	1744	2350	1606	1	noError	exoMetBeforeExtraction
119	fastCore_oneRxnPerActiveGene_transcriptomicsT1_inactiveGenesT_closedIons_omicsOverCuration_exoMetBeforeExtraction_mediumAfterExtraction	fastCore	oneRxnPerActiveGene			inactiveGenesT	closedIons	omicsOverCuration	unWeightedTCBMflux	0.658537	33.3668	0.556906	0.916667	7.00419	0.671329	32.6234	0.551724	0.0426161	1751	2371	1616	1	noError	exoMetBeforeExtraction
124	fastCore_oneRxnPerActiveGene_transcriptomicsT1_inactiveGenesT_openIons_curationOverOmics_exoMetBeforeExtraction_mediumBeforeExtraction	fastCore	oneRxnPerActiveGene			inactiveGenesT	openIons	curationOverOmics	unWeightedTCBMflux	0.707317	30.8746	0.615968	0.916667	8.83363	0.797203	29.5839	0.62069	0.27762	1742	2349	1605	1	noError	exoMetBeforeExtraction
127	fastCore_oneRxnPerActiveGene_transcriptomicsT1_inactiveGenesT_openIons_omicsOverCuration_exoMetBeforeExtraction_mediumAfterExtraction	fastCore	oneRxnPerActiveGene			inactiveGenesT	openIons	omicsOverCuration	unWeightedTCBMflux	0.682927	26.9699	0.681563	0.916667	7.30453	0.713287	25.9619	0.586207	0.385269	1749	2374	1616	1	noError	exoMetBeforeExtraction
7	fastCore_deleteModelGenes_transcriptomicsT0_NoInactiveGenesT_closedIons_omicsOverCuration_exoMetBeforeExtraction_mediumAfterExtraction	fastCore	deleteModelGenes			NoInactiveGenesT	closedIons	omicsOverCuration	unWeightedTCBMflux	0.634146	59.016	0.50882	0.833333	3.91736	0.839161	58.8859	0.551724	0.363345	3245	4655	3105	1	noError	exoMetBeforeExtraction
15	fastCore_deleteModelGenes_transcriptomicsT0_NoInactiveGenesT_openIons_omicsOverCuration_exoMetBeforeExtraction_mediumAfterExtraction	fastCore	deleteModelGenes			NoInactiveGenesT	openIons	omicsOverCuration	unWeightedTCBMflux	0.634146	58.8435	0.50882	0.833333	3.86242	0.839161	58.7167	0.551724	0.363345	3245	4661	3106	1	noError	exoMetBeforeExtraction
23	fastCore_deleteModelGenes_transcriptomicsT0_inactiveGenesT_closedIons_omicsOverCuration_exoMetBeforeExtraction_mediumAfterExtraction	fastCore	deleteModelGenes			inactiveGenesT	closedIons	omicsOverCuration	unWeightedTCBMflux	0.634146	58.4949	0.514308	0.833333	3.90271	0.839161	58.3646	0.551724	0.356448	3044	4397	2900	1	noError	exoMetBeforeExtraction
31	fastCore_deleteModelGenes_transcriptomicsT0_inactiveGenesT_openIons_omicsOverCuration_exoMetBeforeExtraction_mediumAfterExtraction	fastCore	deleteModelGenes			inactiveGenesT	openIons	omicsOverCuration	unWeightedTCBMflux	0.634146	60.1308	0.521887	0.833333	3.96138	0.839161	60.0002	0.551724	0.372706	3043	4398	2901	1	noError	exoMetBeforeExtraction
39	fastCore_deleteModelGenes_transcriptomicsT1_NoInactiveGenesT_closedIons_omicsOverCuration_exoMetBeforeExtraction_mediumAfterExtraction	fastCore	deleteModelGenes			NoInactiveGenesT	closedIons	omicsOverCuration	unWeightedTCBMflux	0.634146	59.166	0.506729	0.833333	3.89538	0.839161	59.0377	0.551724	0.348072	3090	4362	2956	1	noError	exoMetBeforeExtraction
47	fastCore_deleteModelGenes_transcriptomicsT1_NoInactiveGenesT_openIons_omicsOverCuration_exoMetBeforeExtraction_mediumAfterExtraction	fastCore	deleteModelGenes			NoInactiveGenesT	openIons	omicsOverCuration	unWeightedTCBMflux	0.634146	58.5628	0.511956	0.833333	3.86178	0.839161	58.4354	0.551724	0.367779	3093	4363	2958	1	noError	exoMetBeforeExtraction
79	fastCore_oneRxnPerActiveGene_transcriptomicsT0_NoInactiveGenesT_openIons_omicsOverCuration_exoMetBeforeExtraction_mediumAfterExtraction	fastCore	oneRxnPerActiveGene			NoInactiveGenesT	openIons	omicsOverCuration	unWeightedTCBMflux	0.658537	25.6357	0.642711	0.833333	9.02504	0.335664	23.9945	0.586207	0.346348	1949	2605	1816	1	noError	exoMetBeforeExtraction
87	fastCore_oneRxnPerActiveGene_transcriptomicsT0_inactiveGenesT_closedIons_omicsOverCuration_exoMetBeforeExtraction_mediumAfterExtraction	fastCore	oneRxnPerActiveGene			inactiveGenesT	closedIons	omicsOverCuration	unWeightedTCBMflux	0.682927	27.7843	0.611176	0.833333	9.48422	0.265734	26.1154	0.62069	0.286242	1932	2578	1797	1	noError	exoMetBeforeExtraction
95	fastCore_oneRxnPerActiveGene_transcriptomicsT0_inactiveGenesT_openIons_omicsOverCuration_exoMetBeforeExtraction_mediumAfterExtraction	fastCore	oneRxnPerActiveGene			inactiveGenesT	openIons	omicsOverCuration	unWeightedTCBMflux	0.682927	27.261	0.616229	0.833333	9.03272	0.258741	25.7211	0.62069	0.290184	1938	2591	1802	1	noError	exoMetBeforeExtraction
111	fastCore_oneRxnPerActiveGene_transcriptomicsT1_NoInactiveGenesT_openIons_omicsOverCuration_exoMetBeforeExtraction_mediumAfterExtraction	fastCore	oneRxnPerActiveGene			NoInactiveGenesT	openIons	omicsOverCuration	unWeightedTCBMflux	0.658537	26.8204	0.617274	0.833333	8.1053	0.398601	25.5663	0.586207	0.242887	1914	2550	1778	1	noError	exoMetBeforeExtraction
40	fastCore_deleteModelGenes_transcriptomicsT1_NoInactiveGenesT_closedIons_omicsOverCuration_exoMetBeforeExtraction_mediumBeforeExtraction	fastCore	deleteModelGenes			NoInactiveGenesT	closedIons	omicsOverCuration	unWeightedTCBMflux	0.658537	7.11457	0.501154	0.916667	2.4103	0.559441	6.69384	0.551724	0.196083	2913	4293	2807	1	noError	exoMetBeforeExtraction
55	fastCore_deleteModelGenes_transcriptomicsT1_inactiveGenesT_closedIons_omicsOverCuration_exoMetBeforeExtraction_mediumAfterExtraction	fastCore	deleteModelGenes			inactiveGenesT	closedIons	omicsOverCuration	unWeightedTCBMflux	0.707317	7.92404	0.557516	0.916667	2.52203	0.559441	7.51198	0.62069	0.346841	2432	3698	2332	1	noError	exoMetBeforeExtraction
56	fastCore_deleteModelGenes_transcriptomicsT1_inactiveGenesT_closedIons_omicsOverCuration_exoMetBeforeExtraction_mediumBeforeExtraction	fastCore	deleteModelGenes			inactiveGenesT	closedIons	omicsOverCuration	unWeightedTCBMflux	0.707317	7.61203	0.511521	0.916667	2.23077	0.727273	7.27782	0.62069	0.182781	2423	3690	2324	1	noError	exoMetBeforeExtraction
64	fastCore_deleteModelGenes_transcriptomicsT1_inactiveGenesT_openIons_omicsOverCuration_exoMetBeforeExtraction_mediumBeforeExtraction	fastCore	deleteModelGenes			inactiveGenesT	openIons	omicsOverCuration	unWeightedTCBMflux	0.707317	7.37455	0.513089	0.916667	2.6959	0.524476	6.86412	0.62069	0.185983	2432	3700	2333	1	noError	exoMetBeforeExtraction
84	fastCore_deleteModelGenes_transcriptomicsT2_inactiveGenesT_closedIons_curationOverOmics_exoMetBeforeExtraction_mediumBeforeExtraction	fastCore	deleteModelGenes			inactiveGenesT	closedIons	curationOverOmics	unWeightedTCBMflux	0.707317	8.34366	0.547062	0.916667	1.66228	0.692308	8.1764	0.62069	0.182781	1861	2796	1785	1	noError	exoMetBeforeExtraction
88	fastCore_deleteModelGenes_transcriptomicsT2_inactiveGenesT_closedIons_omicsOverCuration_exoMetBeforeExtraction_mediumBeforeExtraction	fastCore	deleteModelGenes			inactiveGenesT	closedIons	omicsOverCuration	unWeightedTCBMflux	0.707317	8.46505	0.551853	0.916667	1.71151	0.706294	8.29022	0.62069	0.185983	1867	2804	1791	1	noError	exoMetBeforeExtraction
91	fastCore_deleteModelGenes_transcriptomicsT2_inactiveGenesT_openIons_curationOverOmics_exoMetBeforeExtraction_mediumAfterExtraction	fastCore	deleteModelGenes			inactiveGenesT	openIons	curationOverOmics	Weighted0normGE	0.658537	235.204	0.530925	0.916667	228.75	0.79021	54.7217	0.551724	0.0961776	1860	2790	1784	1	noError	exoMetBeforeExtraction
107	fastCore_oneRxnPerActiveGene_transcriptomicsT0_NoInactiveGenesT_openIons_curationOverOmics_exoMetBeforeExtraction_mediumAfterExtraction	fastCore	oneRxnPerActiveGene			NoInactiveGenesT	openIons	curationOverOmics	unWeightedTCBMflux	0.682927	10.7565	0.553944	0.916667	2.11716	0.769231	10.5461	0.586207	0.245104	1657	2257	1598	1	noError	exoMetBeforeExtraction
108	fastCore_oneRxnPerActiveGene_transcriptomicsT0_NoInactiveGenesT_openIons_curationOverOmics_exoMetBeforeExtraction_mediumBeforeExtraction	fastCore	oneRxnPerActiveGene			NoInactiveGenesT	openIons	curationOverOmics	unWeightedTCBMflux	0.682927	10.7565	0.553944	0.916667	2.11716	0.769231	10.5461	0.586207	0.245104	1683	2255	1622	1	noError	exoMetBeforeExtraction
127	fastCore_oneRxnPerActiveGene_transcriptomicsT0_inactiveGenesT_openIons_omicsOverCuration_exoMetBeforeExtraction_mediumAfterExtraction	fastCore	oneRxnPerActiveGene			inactiveGenesT	openIons	omicsOverCuration	Weighted0normGE	0.634146	160.74	0.539115	0.916667	154.948	0.664336	42.7596	0.517241	0.185728	1647	2241	1589	1	noError	exoMetBeforeExtraction
143	fastCore_oneRxnPerActiveGene_transcriptomicsT1_NoInactiveGenesT_openIons_omicsOverCuration_exoMetBeforeExtraction_mediumAfterExtraction	fastCore	oneRxnPerActiveGene			NoInactiveGenesT	openIons	omicsOverCuration	Weighted0normGE	0.731707	242.228	0.659628	0.916667	241.639	0.671329	16.8836	0.655172	0.299891	1610	2188	1554	1	noError	exoMetBeforeExtraction
143	fastCore_oneRxnPerActiveGene_transcriptomicsT1_NoInactiveGenesT_openIons_omicsOverCuration_exoMetBeforeExtraction_mediumAfterExtraction	fastCore	oneRxnPerActiveGene			NoInactiveGenesT	openIons	omicsOverCuration	unWeightedTCBMflux	0.658537	9.44399	0.571279	0.916667	1.99637	0.699301	9.23057	0.551724	0.231063	1610	2188	1554	1	noError	exoMetBeforeExtraction
144	fastCore_oneRxnPerActiveGene_transcriptomicsT1_NoInactiveGenesT_openIons_omicsOverCuration_exoMetBeforeExtraction_mediumBeforeExtraction	fastCore	oneRxnPerActiveGene			NoInactiveGenesT	openIons	omicsOverCuration	unWeightedTCBMflux	0.658537	9.5408	0.509256	0.916667	1.98584	0.629371	9.33185	0.551724	0.232048	1625	2203	1568	1	noError	exoMetBeforeExtraction
152	fastCore_oneRxnPerActiveGene_transcriptomicsT1_inactiveGenesT_closedIons_omicsOverCuration_exoMetBeforeExtraction_mediumBeforeExtraction	fastCore	oneRxnPerActiveGene			inactiveGenesT	closedIons	omicsOverCuration	unWeightedTCBMflux	0.707317	10.6467	0.558648	0.916667	1.92006	0.769231	10.4722	0.62069	0.159872	1428	1990	1378	1	noError	exoMetBeforeExtraction
164	fastCore_oneRxnPerActiveGene_transcriptomicsT2_NoInactiveGenesT_closedIons_curationOverOmics_exoMetBeforeExtraction_mediumBeforeExtraction	fastCore	oneRxnPerActiveGene			NoInactiveGenesT	closedIons	curationOverOmics	unWeightedTCBMflux	0.682927	9.42191	0.53417	0.916667	2.04076	0.72028	9.19825	0.586207	0.0948393	1548	2106	1491	1	noError	exoMetBeforeExtraction
171	fastCore_oneRxnPerActiveGene_transcriptomicsT2_NoInactiveGenesT_openIons_curationOverOmics_exoMetBeforeExtraction_mediumAfterExtraction	fastCore	oneRxnPerActiveGene			NoInactiveGenesT	openIons	curationOverOmics	unWeightedTCBMflux	0.731707	8.33506	0.650028	0.916667	1.82296	0.832168	8.13327	0.655172	0.405469	1555	2109	1499	1	noError	exoMetBeforeExtraction
180	fastCore_oneRxnPerActiveGene_transcriptomicsT2_inactiveGenesT_closedIons_curationOverOmics_exoMetBeforeExtraction_mediumBeforeExtraction	fastCore	oneRxnPerActiveGene			inactiveGenesT	closedIons	curationOverOmics	Weighted0normGE	0.609756	267.112	0.50177	0.916667	260.245	0.692308	60.1775	0.482759	0.0736394	1235	1709	1183	1	noError	exoMetBeforeExtraction
180	fastCore_oneRxnPerActiveGene_transcriptomicsT2_inactiveGenesT_closedIons_curationOverOmics_exoMetBeforeExtraction_mediumBeforeExtraction	fastCore	oneRxnPerActiveGene			inactiveGenesT	closedIons	curationOverOmics	unWeightedTCBMflux	0.682927	7.51027	0.571715	0.916667	1.62029	0.888112	7.33341	0.586207	0.217761	1235	1709	1183	1	noError	exoMetBeforeExtraction
196	thermoKernel_deleteModelGenes_transcriptomicsT0_NoInactiveGenesT_closedIons_curationOverOmics_exoMetBeforeExtraction_mediumBeforeExtraction	thermoKernel	deleteModelGenes			NoInactiveGenesT	closedIons	curationOverOmics	unWeightedTCBMflux	0.634146	9.18199	0.539571	0.916667	2.4743	0.874126	8.84233	0.517241	0.336248	3434	5978	3312	1	noError	exoMetBeforeExtraction
203	thermoKernel_deleteModelGenes_transcriptomicsT0_NoInactiveGenesT_openIons_curationOverOmics_exoMetBeforeExtraction_mediumAfterExtraction	thermoKernel	deleteModelGenes			NoInactiveGenesT	openIons	curationOverOmics	unWeightedTCBMflux	0.658537	8.87772	0.573457	0.916667	2.42407	0.874126	8.54036	0.551724	0.357187	3425	5940	3303	1	noError	exoMetBeforeExtraction
207	thermoKernel_deleteModelGenes_transcriptomicsT0_NoInactiveGenesT_openIons_omicsOverCuration_exoMetBeforeExtraction_mediumAfterExtraction	thermoKernel	deleteModelGenes			NoInactiveGenesT	openIons	omicsOverCuration	unWeightedTCBMflux	0.634146	8.30906	0.588005	0.916667	2.2674	0.916084	7.9937	0.517241	0.336002	3459	6044	3334	1	noError	exoMetBeforeExtraction
215	thermoKernel_deleteModelGenes_transcriptomicsT0_inactiveGenesT_closedIons_omicsOverCuration_exoMetBeforeExtraction_mediumAfterExtraction	thermoKernel	deleteModelGenes			inactiveGenesT	closedIons	omicsOverCuration	unWeightedTCBMflux	0.609756	8.73933	0.620846	0.916667	2.1272	0.797203	8.47649	0.482759	0.350782	3232	5701	3104	1	noError	exoMetBeforeExtraction
224	thermoKernel_deleteModelGenes_transcriptomicsT0_inactiveGenesT_openIons_omicsOverCuration_exoMetBeforeExtraction_mediumBeforeExtraction	thermoKernel	deleteModelGenes			inactiveGenesT	openIons	omicsOverCuration	unWeightedTCBMflux	0.609756	9.64073	0.555251	0.916667	2.26644	0.804196	9.37053	0.482759	0.278606	3271	5757	3137	1	noError	exoMetBeforeExtraction
227	thermoKernel_deleteModelGenes_transcriptomicsT1_NoInactiveGenesT_closedIons_curationOverOmics_exoMetBeforeExtraction_mediumAfterExtraction	thermoKernel	deleteModelGenes			NoInactiveGenesT	closedIons	curationOverOmics	unWeightedTCBMflux	0.634146	9.23968	0.574851	0.916667	2.11701	0.776224	8.99388	0.517241	0.283286	3318	5423	3191	1	noError	exoMetBeforeExtraction
231	thermoKernel_deleteModelGenes_transcriptomicsT1_NoInactiveGenesT_closedIons_omicsOverCuration_exoMetBeforeExtraction_mediumAfterExtraction	thermoKernel	deleteModelGenes			NoInactiveGenesT	closedIons	omicsOverCuration	unWeightedTCBMflux	0.609756	8.64947	0.603772	0.916667	2.14651	0.839161	8.37889	0.482759	0.286488	3333	5480	3209	1	noError	exoMetBeforeExtraction
247	thermoKernel_deleteModelGenes_transcriptomicsT1_inactiveGenesT_closedIons_omicsOverCuration_exoMetBeforeExtraction_mediumAfterExtraction	thermoKernel	deleteModelGenes			inactiveGenesT	closedIons	omicsOverCuration	unWeightedTCBMflux	0.658537	8.68319	0.625114	0.916667	2.02394	0.797203	8.44401	0.551724	0.326149	2798	4709	2674	1	noError	exoMetBeforeExtraction
251	thermoKernel_deleteModelGenes_transcriptomicsT1_inactiveGenesT_openIons_curationOverOmics_exoMetBeforeExtraction_mediumAfterExtraction	thermoKernel	deleteModelGenes			inactiveGenesT	openIons	curationOverOmics	unWeightedTCBMflux	0.609756	6.44333	0.538961	0.916667	1.83682	0.93007	6.17597	0.482759	0.165045	2765	4653	2652	1	noError	exoMetBeforeExtraction
271	thermoKernel_deleteModelGenes_transcriptomicsT2_NoInactiveGenesT_openIons_omicsOverCuration_exoMetBeforeExtraction_mediumAfterExtraction	thermoKernel	deleteModelGenes			NoInactiveGenesT	openIons	omicsOverCuration	unWeightedTCBMflux	0.634146	8.94769	0.596629	0.916667	2.33148	0.874126	8.63859	0.517241	0.36704	3157	5218	3039	1	noError	exoMetBeforeExtraction
276	thermoKernel_deleteModelGenes_transcriptomicsT2_inactiveGenesT_closedIons_curationOverOmics_exoMetBeforeExtraction_mediumBeforeExtraction	thermoKernel	deleteModelGenes			inactiveGenesT	closedIons	curationOverOmics	unWeightedTCBMflux	0.658537	7.02166	0.517096	0.916667	2.0422	0.923077	6.71812	0.551724	0.175145	2269	3842	2173	1	noError	exoMetBeforeExtraction
279	thermoKernel_deleteModelGenes_transcriptomicsT2_inactiveGenesT_closedIons_omicsOverCuration_exoMetBeforeExtraction_mediumAfterExtraction	thermoKernel	deleteModelGenes			inactiveGenesT	closedIons	omicsOverCuration	unWeightedTCBMflux	0.682927	7.93729	0.586262	0.916667	2.13018	0.713287	7.6461	0.586207	0.294371	2265	3815	2157	1	noError	exoMetBeforeExtraction
280	thermoKernel_deleteModelGenes_transcriptomicsT2_inactiveGenesT_closedIons_omicsOverCuration_exoMetBeforeExtraction_mediumBeforeExtraction	thermoKernel	deleteModelGenes			inactiveGenesT	closedIons	omicsOverCuration	unWeightedTCBMflux	0.658537	6.91893	0.538525	0.916667	2.02122	0.888112	6.61711	0.551724	0.219978	2296	3899	2193	1	noError	exoMetBeforeExtraction
283	thermoKernel_deleteModelGenes_transcriptomicsT2_inactiveGenesT_openIons_curationOverOmics_exoMetBeforeExtraction_mediumAfterExtraction	thermoKernel	deleteModelGenes			inactiveGenesT	openIons	curationOverOmics	unWeightedTCBMflux	0.658537	14.7422	0.641927	0.916667	13.537	0.944056	5.83785	0.551724	0.188447	2239	3796	2140	1	noError	exoMetBeforeExtraction
284	thermoKernel_deleteModelGenes_transcriptomicsT2_inactiveGenesT_openIons_curationOverOmics_exoMetBeforeExtraction_mediumBeforeExtraction	thermoKernel	deleteModelGenes			inactiveGenesT	openIons	curationOverOmics	unWeightedTCBMflux	0.634146	6.9907	0.578684	0.916667	2.01413	0.776224	6.69427	0.517241	0.157901	2260	3819	2161	1	noError	exoMetBeforeExtraction
288	thermoKernel_deleteModelGenes_transcriptomicsT2_inactiveGenesT_openIons_omicsOverCuration_exoMetBeforeExtraction_mediumBeforeExtraction	thermoKernel	deleteModelGenes			inactiveGenesT	openIons	omicsOverCuration	unWeightedTCBMflux	0.634146	6.88095	0.569189	0.916667	2.07166	0.853147	6.56168	0.517241	0.133268	2305	3919	2204	1	noError	exoMetBeforeExtraction
291	thermoKernel_oneRxnPerActiveGene_transcriptomicsT0_NoInactiveGenesT_closedIons_curationOverOmics_exoMetBeforeExtraction_mediumAfterExtraction	thermoKernel	oneRxnPerActiveGene			NoInactiveGenesT	closedIons	curationOverOmics	unWeightedTCBMflux	0.609756	8.85004	0.566314	0.916667	2.01324	0.874126	8.61801	0.482759	0.239192	2389	4166	2276	1	noError	exoMetBeforeExtraction
311	thermoKernel_oneRxnPerActiveGene_transcriptomicsT0_inactiveGenesT_closedIons_omicsOverCuration_exoMetBeforeExtraction_mediumAfterExtraction	thermoKernel	oneRxnPerActiveGene			inactiveGenesT	closedIons	omicsOverCuration	unWeightedTCBMflux	0.609756	8.72614	0.60142	0.916667	2.09447	0.811189	8.47105	0.482759	0.28772	2400	4236	2283	1	noError	exoMetBeforeExtraction
332	thermoKernel_oneRxnPerActiveGene_transcriptomicsT1_NoInactiveGenesT_openIons_curationOverOmics_exoMetBeforeExtraction_mediumBeforeExtraction	thermoKernel	oneRxnPerActiveGene			NoInactiveGenesT	openIons	curationOverOmics	unWeightedTCBMflux	0.634146	8.85059	0.573196	0.916667	2.22574	0.811189	8.56615	0.517241	0.259392	2386	4179	2275	1	noError	exoMetBeforeExtraction
339	thermoKernel_oneRxnPerActiveGene_transcriptomicsT1_inactiveGenesT_closedIons_curationOverOmics_exoMetBeforeExtraction_mediumAfterExtraction	thermoKernel	oneRxnPerActiveGene			inactiveGenesT	closedIons	curationOverOmics	unWeightedTCBMflux	0.658537	9.2652	0.60595	0.916667	2.07203	0.916084	9.03054	0.551724	0.324671	2100	3635	1984	1	noError	exoMetBeforeExtraction
364	thermoKernel_oneRxnPerActiveGene_transcriptomicsT2_NoInactiveGenesT_openIons_curationOverOmics_exoMetBeforeExtraction_mediumBeforeExtraction	thermoKernel	oneRxnPerActiveGene			NoInactiveGenesT	openIons	curationOverOmics	unWeightedTCBMflux	0.609756	8.89449	0.545059	0.916667	2.21735	0.86014	8.61367	0.482759	0.256682	2283	3950	2163	1	noError	exoMetBeforeExtraction
371	thermoKernel_oneRxnPerActiveGene_transcriptomicsT2_inactiveGenesT_closedIons_curationOverOmics_exoMetBeforeExtraction_mediumAfterExtraction	thermoKernel	oneRxnPerActiveGene			inactiveGenesT	closedIons	curationOverOmics	unWeightedTCBMflux	0.634146	7.14361	0.583736	0.916667	2.17817	0.832168	6.80344	0.517241	0.168247	1809	3140	1698	1	noError	exoMetBeforeExtraction
372	thermoKernel_oneRxnPerActiveGene_transcriptomicsT2_inactiveGenesT_closedIons_curationOverOmics_exoMetBeforeExtraction_mediumBeforeExtraction	thermoKernel	oneRxnPerActiveGene			inactiveGenesT	closedIons	curationOverOmics	unWeightedTCBMflux	0.658537	6.60699	0.548369	0.916667	2.03604	0.902098	6.28544	0.551724	0.224412	1748	3007	1630	1	noError	exoMetBeforeExtraction
375	thermoKernel_oneRxnPerActiveGene_transcriptomicsT2_inactiveGenesT_closedIons_omicsOverCuration_exoMetBeforeExtraction_mediumAfterExtraction	thermoKernel	oneRxnPerActiveGene			inactiveGenesT	closedIons	omicsOverCuration	unWeightedTCBMflux	0.658537	8.95405	0.573283	0.916667	2.19059	0.839161	8.68196	0.551724	0.308905	1798	3132	1693	1	noError	exoMetBeforeExtraction
376	thermoKernel_oneRxnPerActiveGene_transcriptomicsT2_inactiveGenesT_closedIons_omicsOverCuration_exoMetBeforeExtraction_mediumBeforeExtraction	thermoKernel	oneRxnPerActiveGene			inactiveGenesT	closedIons	omicsOverCuration	unWeightedTCBMflux	0.658537	7.08812	0.550198	0.916667	1.98725	0.895105	6.80384	0.551724	0.207168	1800	3113	1683	1	noError	exoMetBeforeExtraction
380	thermoKernel_oneRxnPerActiveGene_transcriptomicsT2_inactiveGenesT_openIons_curationOverOmics_exoMetBeforeExtraction_mediumBeforeExtraction	thermoKernel	oneRxnPerActiveGene			inactiveGenesT	openIons	curationOverOmics	unWeightedTCBMflux	0.634146	7.51142	0.547323	0.916667	2.323	0.818182	7.14319	0.517241	0.0931149	1859	3209	1740	1	noError	exoMetBeforeExtraction
384	thermoKernel_oneRxnPerActiveGene_transcriptomicsT2_inactiveGenesT_openIons_omicsOverCuration_exoMetBeforeExtraction_mediumBeforeExtraction	thermoKernel	oneRxnPerActiveGene			inactiveGenesT	openIons	omicsOverCuration	unWeightedTCBMflux	0.634146	6.82179	0.557167	0.916667	2.05123	0.762238	6.5061	0.517241	0.11159	1788	3078	1666	1	noError	exoMetBeforeExtraction
4	fastCore_deleteModelGenes_transcriptomicsT0_NoInactiveGenesT_closedIons_curationOverOmics_exoMetBeforeExtraction_mediumBeforeExtraction	fastCore	deleteModelGenes			NoInactiveGenesT	closedIons	curationOverOmics	Weighted0normGE	0.609756	36.1164	0.500457	0.833333	15.545	0.678322	32.5999	0.517241	0.132594	3064	4856	2953	1	noError	exoMetBeforeExtraction
4	fastCore_deleteModelGenes_transcriptomicsT0_NoInactiveGenesT_closedIons_curationOverOmics_exoMetBeforeExtraction_mediumBeforeExtraction	fastCore	deleteModelGenes			NoInactiveGenesT	closedIons	curationOverOmics	unWeightedTCBMflux	0.609756	7.04961	0.524587	0.833333	2.36925	0.741259	6.63955	0.517241	0.214805	3064	4856	2953	1	noError	exoMetBeforeExtraction
8	fastCore_deleteModelGenes_transcriptomicsT0_NoInactiveGenesT_closedIons_omicsOverCuration_exoMetBeforeExtraction_mediumBeforeExtraction	fastCore	deleteModelGenes			NoInactiveGenesT	closedIons	omicsOverCuration	unWeightedTCBMflux	0.609756	7.30892	0.523281	0.833333	2.40549	0.741259	6.90174	0.517241	0.21111	3070	4888	2961	1	noError	exoMetBeforeExtraction
11	fastCore_deleteModelGenes_transcriptomicsT0_NoInactiveGenesT_openIons_curationOverOmics_exoMetBeforeExtraction_mediumAfterExtraction	fastCore	deleteModelGenes			NoInactiveGenesT	openIons	curationOverOmics	unWeightedTCBMflux	0.658537	6.89806	0.577116	0.833333	2.35554	0.58042	6.48342	0.586207	0.256682	3056	4842	2946	1	noError	exoMetBeforeExtraction
24	fastCore_deleteModelGenes_transcriptomicsT0_inactiveGenesT_closedIons_omicsOverCuration_exoMetBeforeExtraction_mediumBeforeExtraction	fastCore	deleteModelGenes			inactiveGenesT	closedIons	omicsOverCuration	Weighted0normGE	0.634146	29.7256	0.584365	0.833333	3.44222	0.825175	29.5256	0.551724	0.224223	2875	4636	2761	1	noError	exoMetBeforeExtraction
24	fastCore_deleteModelGenes_transcriptomicsT0_inactiveGenesT_closedIons_omicsOverCuration_exoMetBeforeExtraction_mediumBeforeExtraction	fastCore	deleteModelGenes			inactiveGenesT	closedIons	omicsOverCuration	unWeightedTCBMflux	0.634146	7.33665	0.542619	0.833333	2.39829	0.741259	6.93358	0.551724	0.254958	2875	4636	2761	1	noError	exoMetBeforeExtraction
27	fastCore_deleteModelGenes_transcriptomicsT0_inactiveGenesT_openIons_curationOverOmics_exoMetBeforeExtraction_mediumAfterExtraction	fastCore	deleteModelGenes			inactiveGenesT	openIons	curationOverOmics	unWeightedTCBMflux	0.634146	7.198	0.543752	0.833333	2.39892	0.643357	6.78648	0.551724	0.241409	2859	4599	2745	1	noError	exoMetBeforeExtraction
31	fastCore_deleteModelGenes_transcriptomicsT0_inactiveGenesT_openIons_omicsOverCuration_exoMetBeforeExtraction_mediumAfterExtraction	fastCore	deleteModelGenes			inactiveGenesT	openIons	omicsOverCuration	unWeightedTCBMflux	0.609756	7.04341	0.526155	0.833333	2.35596	0.713287	6.6377	0.517241	0.225644	2871	4628	2757	1	noError	exoMetBeforeExtraction
36	fastCore_deleteModelGenes_transcriptomicsT1_NoInactiveGenesT_closedIons_curationOverOmics_exoMetBeforeExtraction_mediumBeforeExtraction	fastCore	deleteModelGenes			NoInactiveGenesT	closedIons	curationOverOmics	unWeightedTCBMflux	0.658537	7.4496	0.507949	0.833333	2.40365	0.678322	7.05117	0.586207	0.207661	2898	4254	2793	1	noError	exoMetBeforeExtraction
43	fastCore_deleteModelGenes_transcriptomicsT1_NoInactiveGenesT_openIons_curationOverOmics_exoMetBeforeExtraction_mediumAfterExtraction	fastCore	deleteModelGenes			NoInactiveGenesT	openIons	curationOverOmics	unWeightedTCBMflux	0.682927	7.28051	0.589573	0.833333	2.36676	0.678322	6.88508	0.62069	0.343638	2896	4250	2789	1	noError	exoMetBeforeExtraction
47	fastCore_deleteModelGenes_transcriptomicsT1_NoInactiveGenesT_openIons_omicsOverCuration_exoMetBeforeExtraction_mediumAfterExtraction	fastCore	deleteModelGenes			NoInactiveGenesT	openIons	omicsOverCuration	unWeightedTCBMflux	0.609756	7.21831	0.561	0.833333	2.31974	0.762238	6.83541	0.517241	0.30792	2909	4287	2803	1	noError	exoMetBeforeExtraction
52	fastCore_deleteModelGenes_transcriptomicsT1_inactiveGenesT_closedIons_curationOverOmics_exoMetBeforeExtraction_mediumBeforeExtraction	fastCore	deleteModelGenes			inactiveGenesT	closedIons	curationOverOmics	unWeightedTCBMflux	0.682927	6.93843	0.621369	0.833333	2.33129	0.678322	6.53505	0.62069	0.346348	2407	3645	2309	1	noError	exoMetBeforeExtraction
59	fastCore_deleteModelGenes_transcriptomicsT1_inactiveGenesT_openIons_curationOverOmics_exoMetBeforeExtraction_mediumAfterExtraction	fastCore	deleteModelGenes			inactiveGenesT	openIons	curationOverOmics	unWeightedTCBMflux	0.634146	7.75648	0.539832	0.833333	2.34938	0.671329	7.39212	0.551724	0.292647	2411	3656	2313	1	noError	exoMetBeforeExtraction
63	fastCore_deleteModelGenes_transcriptomicsT1_inactiveGenesT_openIons_omicsOverCuration_exoMetBeforeExtraction_mediumAfterExtraction	fastCore	deleteModelGenes			inactiveGenesT	openIons	omicsOverCuration	unWeightedTCBMflux	0.658537	7.42164	0.530598	0.833333	2.27261	0.727273	7.06512	0.586207	0.23328	2424	3687	2326	1	noError	exoMetBeforeExtraction
68	fastCore_deleteModelGenes_transcriptomicsT2_NoInactiveGenesT_closedIons_curationOverOmics_exoMetBeforeExtraction_mediumBeforeExtraction	fastCore	deleteModelGenes			NoInactiveGenesT	closedIons	curationOverOmics	Weighted0normGE	0.682927	38.8833	0.52251	0.833333	3.30043	0.767076	38.743	0.62069	0.220483	2646	3797	2542	1	noError	exoMetBeforeExtraction
75	fastCore_deleteModelGenes_transcriptomicsT2_NoInactiveGenesT_openIons_curationOverOmics_exoMetBeforeExtraction_mediumAfterExtraction	fastCore	deleteModelGenes			NoInactiveGenesT	openIons	curationOverOmics	unWeightedTCBMflux	0.609756	7.34169	0.551505	0.833333	2.97142	0.79021	6.7135	0.517241	0.30792	2647	3801	2541	1	noError	exoMetBeforeExtraction
95	fastCore_deleteModelGenes_transcriptomicsT2_inactiveGenesT_openIons_omicsOverCuration_exoMetBeforeExtraction_mediumAfterExtraction	fastCore	deleteModelGenes			inactiveGenesT	openIons	omicsOverCuration	unWeightedTCBMflux	0.682927	12.8005	0.612832	0.833333	9.59549	0.818182	8.47233	0.62069	0.189925	1866	2809	1791	1	noError	exoMetBeforeExtraction
100	fastCore_oneRxnPerActiveGene_transcriptomicsT0_NoInactiveGenesT_closedIons_curationOverOmics_exoMetBeforeExtraction_mediumBeforeExtraction	fastCore	oneRxnPerActiveGene			NoInactiveGenesT	closedIons	curationOverOmics	unWeightedTCBMflux	0.634146	15.4619	0.529727	0.833333	2.13573	0.776224	15.3137	0.551724	0.244365	1652	2246	1592	1	noError	exoMetBeforeExtraction
111	fastCore_oneRxnPerActiveGene_transcriptomicsT0_NoInactiveGenesT_openIons_omicsOverCuration_exoMetBeforeExtraction_mediumAfterExtraction	fastCore	oneRxnPerActiveGene			NoInactiveGenesT	openIons	omicsOverCuration	unWeightedTCBMflux	0.682927	15.7124	0.502809	0.833333	2.01854	0.727273	15.5822	0.62069	0.166769	1651	2254	1596	1	noError	exoMetBeforeExtraction
112	fastCore_oneRxnPerActiveGene_transcriptomicsT0_NoInactiveGenesT_openIons_omicsOverCuration_exoMetBeforeExtraction_mediumBeforeExtraction	fastCore	oneRxnPerActiveGene			NoInactiveGenesT	openIons	omicsOverCuration	unWeightedTCBMflux	0.682927	15.7124	0.502809	0.833333	2.01854	0.727273	15.5822	0.62069	0.166769	1678	2252	1620	1	noError	exoMetBeforeExtraction
127	fastCore_oneRxnPerActiveGene_transcriptomicsT0_inactiveGenesT_openIons_omicsOverCuration_exoMetBeforeExtraction_mediumAfterExtraction	fastCore	oneRxnPerActiveGene			inactiveGenesT	openIons	omicsOverCuration	unWeightedTCBMflux	0.658537	10.465	0.64454	0.833333	2.32962	0.741259	10.2024	0.586207	0.487991	1647	2241	1589	1	noError	exoMetBeforeExtraction
132	fastCore_oneRxnPerActiveGene_transcriptomicsT1_NoInactiveGenesT_closedIons_curationOverOmics_exoMetBeforeExtraction_mediumBeforeExtraction	fastCore	oneRxnPerActiveGene			NoInactiveGenesT	closedIons	curationOverOmics	unWeightedTCBMflux	0.682927	9.29001	0.604992	0.833333	2.05525	0.699301	9.05981	0.62069	0.307181	1604	2188	1548	1	noError	exoMetBeforeExtraction
139	fastCore_oneRxnPerActiveGene_transcriptomicsT1_NoInactiveGenesT_openIons_curationOverOmics_exoMetBeforeExtraction_mediumAfterExtraction	fastCore	oneRxnPerActiveGene			NoInactiveGenesT	openIons	curationOverOmics	unWeightedTCBMflux	0.707317	11.0526	0.623459	0.833333	1.97904	0.727273	10.874	0.655172	0.404237	1612	2188	1556	1	noError	exoMetBeforeExtraction
155	fastCore_oneRxnPerActiveGene_transcriptomicsT1_inactiveGenesT_openIons_curationOverOmics_exoMetBeforeExtraction_mediumAfterExtraction	fastCore	oneRxnPerActiveGene			inactiveGenesT	openIons	curationOverOmics	unWeightedTCBMflux	0.682927	9.73202	0.56492	0.833333	2.25016	0.685315	9.46832	0.62069	0.229339	1432	2003	1380	1	noError	exoMetBeforeExtraction
163	fastCore_oneRxnPerActiveGene_transcriptomicsT2_NoInactiveGenesT_closedIons_curationOverOmics_exoMetBeforeExtraction_mediumAfterExtraction	fastCore	oneRxnPerActiveGene			NoInactiveGenesT	closedIons	curationOverOmics	unWeightedTCBMflux	0.682927	9.7749	0.558387	0.833333	2.02233	0.804196	9.56341	0.62069	0.358172	1556	2105	1498	1	noError	exoMetBeforeExtraction
167	fastCore_oneRxnPerActiveGene_transcriptomicsT2_NoInactiveGenesT_closedIons_omicsOverCuration_exoMetBeforeExtraction_mediumAfterExtraction	fastCore	oneRxnPerActiveGene			NoInactiveGenesT	closedIons	omicsOverCuration	unWeightedTCBMflux	0.609756	8.22515	0.51727	0.833333	2.13266	0.797203	7.94386	0.517241	0.321714	1554	2109	1498	1	noError	exoMetBeforeExtraction
172	fastCore_oneRxnPerActiveGene_transcriptomicsT2_NoInactiveGenesT_openIons_curationOverOmics_exoMetBeforeExtraction_mediumBeforeExtraction	fastCore	oneRxnPerActiveGene			NoInactiveGenesT	openIons	curationOverOmics	unWeightedTCBMflux	0.707317	9.06396	0.523281	0.833333	2.02567	0.72028	8.8347	0.655172	0.267521	1567	2093	1512	1	noError	exoMetBeforeExtraction
175	fastCore_oneRxnPerActiveGene_transcriptomicsT2_NoInactiveGenesT_openIons_omicsOverCuration_exoMetBeforeExtraction_mediumAfterExtraction	fastCore	oneRxnPerActiveGene			NoInactiveGenesT	openIons	omicsOverCuration	unWeightedTCBMflux	0.731707	8.60806	0.656997	0.833333	1.77543	0.797203	8.42298	0.689655	0.43158	1556	2114	1501	1	noError	exoMetBeforeExtraction
187	fastCore_oneRxnPerActiveGene_transcriptomicsT2_inactiveGenesT_openIons_curationOverOmics_exoMetBeforeExtraction_mediumAfterExtraction	fastCore	oneRxnPerActiveGene			inactiveGenesT	openIons	curationOverOmics	unWeightedTCBMflux	0.682927	9.6108	0.519099	0.833333	2.55315	0.699301	9.26546	0.62069	0.0950856	1226	1717	1178	1	noError	exoMetBeforeExtraction
191	fastCore_oneRxnPerActiveGene_transcriptomicsT2_inactiveGenesT_openIons_omicsOverCuration_exoMetBeforeExtraction_mediumAfterExtraction	fastCore	oneRxnPerActiveGene			inactiveGenesT	openIons	omicsOverCuration	unWeightedTCBMflux	0.682927	7.71772	0.504813	0.833333	2.46462	0.741259	7.3136	0.62069	0.132036	1220	1710	1170	1	noError	exoMetBeforeExtraction
223	thermoKernel_deleteModelGenes_transcriptomicsT0_inactiveGenesT_openIons_omicsOverCuration_exoMetBeforeExtraction_mediumAfterExtraction	thermoKernel	deleteModelGenes			inactiveGenesT	openIons	omicsOverCuration	unWeightedTCBMflux	0.634146	8.48353	0.583388	0.833333	2.36471	0.881119	8.14729	0.551724	0.343638	3251	5744	3127	1	noError	exoMetBeforeExtraction
243	thermoKernel_deleteModelGenes_transcriptomicsT1_inactiveGenesT_closedIons_curationOverOmics_exoMetBeforeExtraction_mediumAfterExtraction	thermoKernel	deleteModelGenes			inactiveGenesT	closedIons	curationOverOmics	unWeightedTCBMflux	0.609756	8.72708	0.609434	0.833333	2.21726	0.811189	8.44071	0.517241	0.347826	2782	4649	2666	1	noError	exoMetBeforeExtraction
252	thermoKernel_deleteModelGenes_transcriptomicsT1_inactiveGenesT_openIons_curationOverOmics_exoMetBeforeExtraction_mediumBeforeExtraction	thermoKernel	deleteModelGenes			inactiveGenesT	openIons	curationOverOmics	unWeightedTCBMflux	0.609756	8.64384	0.55438	0.833333	2.34957	0.65035	8.31838	0.517241	0.275403	2776	4660	2660	1	noError	exoMetBeforeExtraction
255	thermoKernel_deleteModelGenes_transcriptomicsT1_inactiveGenesT_openIons_omicsOverCuration_exoMetBeforeExtraction_mediumAfterExtraction	thermoKernel	deleteModelGenes			inactiveGenesT	openIons	omicsOverCuration	unWeightedTCBMflux	0.658537	8.3094	0.603772	0.833333	2.6803	0.881119	7.86524	0.586207	0.424683	2713	4546	2592	1	noError	exoMetBeforeExtraction
267	thermoKernel_deleteModelGenes_transcriptomicsT2_NoInactiveGenesT_openIons_curationOverOmics_exoMetBeforeExtraction_mediumAfterExtraction	thermoKernel	deleteModelGenes			NoInactiveGenesT	openIons	curationOverOmics	unWeightedTCBMflux	0.609756	8.36342	0.570147	0.833333	2.44193	0.881119	7.99899	0.517241	0.351028	3110	5132	2995	1	noError	exoMetBeforeExtraction
275	thermoKernel_deleteModelGenes_transcriptomicsT2_inactiveGenesT_closedIons_curationOverOmics_exoMetBeforeExtraction_mediumAfterExtraction	thermoKernel	deleteModelGenes			inactiveGenesT	closedIons	curationOverOmics	unWeightedTCBMflux	0.609756	7.76874	0.588876	0.833333	2.15693	0.86014	7.46331	0.517241	0.316788	2242	3756	2143	1	noError	exoMetBeforeExtraction
287	thermoKernel_deleteModelGenes_transcriptomicsT2_inactiveGenesT_openIons_omicsOverCuration_exoMetBeforeExtraction_mediumAfterExtraction	thermoKernel	deleteModelGenes			inactiveGenesT	openIons	omicsOverCuration	unWeightedTCBMflux	0.682927	8.05908	0.574241	0.833333	3.31623	0.818182	7.34516	0.62069	0.360882	2279	3825	2172	1	noError	exoMetBeforeExtraction
299	thermoKernel_oneRxnPerActiveGene_transcriptomicsT0_NoInactiveGenesT_openIons_curationOverOmics_exoMetBeforeExtraction_mediumAfterExtraction	thermoKernel	oneRxnPerActiveGene			NoInactiveGenesT	openIons	curationOverOmics	unWeightedTCBMflux	0.609756	8.3291	0.57276	0.833333	2.33103	0.874126	7.99626	0.517241	0.333292	2391	4182	2272	1	noError	exoMetBeforeExtraction
303	thermoKernel_oneRxnPerActiveGene_transcriptomicsT0_NoInactiveGenesT_openIons_omicsOverCuration_exoMetBeforeExtraction_mediumAfterExtraction	thermoKernel	oneRxnPerActiveGene			NoInactiveGenesT	openIons	omicsOverCuration	unWeightedTCBMflux	0.658537	9.40921	0.563265	0.833333	2.55443	0.881119	9.05583	0.586207	0.371228	2455	4247	2342	1	noError	exoMetBeforeExtraction
315	thermoKernel_oneRxnPerActiveGene_transcriptomicsT0_inactiveGenesT_openIons_curationOverOmics_exoMetBeforeExtraction_mediumAfterExtraction	thermoKernel	oneRxnPerActiveGene			inactiveGenesT	openIons	curationOverOmics	unWeightedTCBMflux	0.658537	8.59655	0.529204	0.833333	2.39933	0.888112	8.25493	0.586207	0.301022	2347	4106	2229	1	noError	exoMetBeforeExtraction
319	thermoKernel_oneRxnPerActiveGene_transcriptomicsT0_inactiveGenesT_openIons_omicsOverCuration_exoMetBeforeExtraction_mediumAfterExtraction	thermoKernel	oneRxnPerActiveGene			inactiveGenesT	openIons	omicsOverCuration	unWeightedTCBMflux	0.658537	8.39159	0.558038	0.833333	2.69591	0.874126	7.94675	0.586207	0.353738	2321	4071	2209	1	noError	exoMetBeforeExtraction
331	thermoKernel_oneRxnPerActiveGene_transcriptomicsT1_NoInactiveGenesT_openIons_curationOverOmics_exoMetBeforeExtraction_mediumAfterExtraction	thermoKernel	oneRxnPerActiveGene			NoInactiveGenesT	openIons	curationOverOmics	unWeightedTCBMflux	0.634146	8.67218	0.543752	0.833333	2.44811	0.846154	8.31947	0.551724	0.308905	2388	4135	2268	1	noError	exoMetBeforeExtraction
335	thermoKernel_oneRxnPerActiveGene_transcriptomicsT1_NoInactiveGenesT_openIons_omicsOverCuration_exoMetBeforeExtraction_mediumAfterExtraction	thermoKernel	oneRxnPerActiveGene			NoInactiveGenesT	openIons	omicsOverCuration	unWeightedTCBMflux	0.634146	9.09759	0.536609	0.833333	2.37048	0.874126	8.78334	0.551724	0.298805	2449	4223	2331	1	noError	exoMetBeforeExtraction
351	thermoKernel_oneRxnPerActiveGene_transcriptomicsT1_inactiveGenesT_openIons_omicsOverCuration_exoMetBeforeExtraction_mediumAfterExtraction	thermoKernel	oneRxnPerActiveGene			inactiveGenesT	openIons	omicsOverCuration	unWeightedTCBMflux	0.658537	9.17586	0.608563	0.833333	2.56019	0.874126	8.81146	0.586207	0.423205	2110	3692	1991	1	noError	exoMetBeforeExtraction
363	thermoKernel_oneRxnPerActiveGene_transcriptomicsT2_NoInactiveGenesT_openIons_curationOverOmics_exoMetBeforeExtraction_mediumAfterExtraction	thermoKernel	oneRxnPerActiveGene			NoInactiveGenesT	openIons	curationOverOmics	unWeightedTCBMflux	0.609756	9.1293	0.558648	0.833333	2.35936	0.867133	8.81916	0.517241	0.331568	2223	3821	2103	1	noError	exoMetBeforeExtraction
379	thermoKernel_oneRxnPerActiveGene_transcriptomicsT2_inactiveGenesT_openIons_curationOverOmics_exoMetBeforeExtraction_mediumAfterExtraction	thermoKernel	oneRxnPerActiveGene			inactiveGenesT	openIons	curationOverOmics	unWeightedTCBMflux	0.682927	8.22882	0.59297	0.833333	2.57732	0.832168	7.81479	0.62069	0.373691	1855	3196	1741	1	noError	exoMetBeforeExtraction
383	thermoKernel_oneRxnPerActiveGene_transcriptomicsT2_inactiveGenesT_openIons_omicsOverCuration_exoMetBeforeExtraction_mediumAfterExtraction	thermoKernel	oneRxnPerActiveGene			inactiveGenesT	openIons	omicsOverCuration	unWeightedTCBMflux	0.682927	9.10348	0.569363	0.833333	3.70863	0.839161	8.31381	0.62069	0.377633	1848	3217	1736	1	noError	exoMetBeforeExtraction
115	fastCore_oneRxnPerActiveGene_transcriptomicsT0_inactiveGenesT_closedIons_curationOverOmics_exoMetBeforeExtraction_mediumAfterExtraction	fastCore	oneRxnPerActiveGene			inactiveGenesT	closedIons	curationOverOmics	Weighted0normGE	0.658537	106.007	0.695531	0.75	101.677	0.788092	29.9869	0.62069	0.490073	1659	2236	1596	1	noError	exoMetBeforeExtraction
116	fastCore_oneRxnPerActiveGene_transcriptomicsT0_inactiveGenesT_closedIons_curationOverOmics_exoMetBeforeExtraction_mediumBeforeExtraction	fastCore	oneRxnPerActiveGene			inactiveGenesT	closedIons	curationOverOmics	Weighted0normGE	0.658537	106.007	0.695531	0.75	101.677	0.788092	29.9869	0.62069	0.490073	1650	2231	1591	1	noError	exoMetBeforeExtraction
147	fastCore_oneRxnPerActiveGene_transcriptomicsT1_inactiveGenesT_closedIons_curationOverOmics_exoMetBeforeExtraction_mediumAfterExtraction	fastCore	oneRxnPerActiveGene			inactiveGenesT	closedIons	curationOverOmics	unWeightedTCBMflux	0.682927	12.9051	0.515963	0.75	2.37888	0.664336	12.684	0.655172	0.27565	1442	2005	1388	1	noError	exoMetBeforeExtraction
128	fastCore_oneRxnPerActiveGene_transcriptomicsT0_inactiveGenesT_openIons_omicsOverCuration_exoMetBeforeExtraction_mediumBeforeExtraction	fastCore	oneRxnPerActiveGene			inactiveGenesT	openIons	omicsOverCuration	Weighted0normGE	0.634146	256.751	0.544571	0.666667	254.841	0.513188	31.2585	0.62069	0.338141	1654	2258	1600	1	noError	exoMetBeforeExtraction

## Sheet: S3_coRegulatedReactionSets
Set_Name	ReactionIDs	ReactionNames
Co-Reaction Set 1	633	CYSGLTH
Co-Reaction Set 2	[385;3033;9282;9404]	ATPH2e; r0242; HMR_4630; HMR_7755
Co-Reaction Set 3	9273	HMR_4261
Co-Reaction Set 4	4629	RE3041C
Co-Reaction Set 5	[102;218;406;407;408;1558;2122;2616;2687;4416;7371;8151;8264]	5HLTDL; ACSRTNMT; B3GNT31g; B3GNT32g; B3GNT33g; GBGT1; NAGAly; SBTD_D2; SRTNACT; RE1342C; UMPK; GLA2l; EX_ga1_hs[e]
Co-Reaction Set 6	[4534;8117]	RE2526C; DACT
Co-Reaction Set 7	[1919;7301]	LEUTAm; LEUTA
Co-Reaction Set 8	2728	SUCOASm
Co-Reaction Set 9	2796	TMDPP
Co-Reaction Set 10	[2420;2481;2496;2497;3016;5393;7480;10595;10596;10598]	PPAm; PYRt2p; RDH1; RDH1a; r0173; FADH2ETC; LDH_L; ATPS4mi; CYOR_u10mi; NADH2_u10mi
Co-Reaction Set 11	7274	FUM
Co-Reaction Set 12	6758	CYSLEUTHRr
Co-Reaction Set 13	[412;503;2698;2699;2700;2701]	B3GNT37g; CDS; ST6GALNAC23; ST6GALNAC24; ST6GALNAC25; ST6GALNAC26
Co-Reaction Set 14	8787	HMR_2368
Co-Reaction Set 15	[5353;5416;5425;10623]	DPMVDc; MEVK1c; PMEVKc; HMGCOARc
Co-Reaction Set 16	3070	r0390
Co-Reaction Set 17	[211;608;1366;1367;1368;1369;1370;1371;1736;1855;2262;2318;2328;4466;4542;4722;4724;10642]	ACONTm; CSm; FAS100COA; FAS120COA; FAS140COA; FAS160COA; FAS180COA; FAS80COA_L; H2CO3Dm; ICDHyrm; P45027A15m; PCm; PDHm; RE1804M; RE2625C; RE3251C; RE3252C; ARTFR213
Co-Reaction Set 18	268	AKGDm
Co-Reaction Set 19	7501	TYRTA
Co-Reaction Set 20	2983	r0027
Co-Reaction Set 21	[1663;2263;4468;8645]	GLUDxm; P45027A16m; RE1807M; HMR_1685
Co-Reaction Set 22	[1341;4554;9157]	FAOXC18480x; RE2644C; HMR_3475
Co-Reaction Set 23	1841	HSD3B7P
Co-Reaction Set 24	[1450;2726]	FUMm; SUCD1m
Co-Reaction Set 25	7403	NTD5
Co-Reaction Set 26	10711	HISCAT1
Co-Reaction Set 27	486	C4STMO2Pr
Co-Reaction Set 28	4553	RE2640C
Co-Reaction Set 29	2980	r0022
Co-Reaction Set 30	7304	MAN6PI
Co-Reaction Set 31	7343	PTPAT
Co-Reaction Set 32	[2469;3245;4574;4635;4636;9159]	PTE3x; r0812; RE2759X; RE3074X; RE3079X; HMR_3491
Co-Reaction Set 33	10599	CYOOm3i
Co-Reaction Set 34	481	C226CRNt
Co-Reaction Set 35	4407	RE1134C
Co-Reaction Set 36	[3410;3411;5354;6986;8265;8267]	r1382; r1383; DSREDUCr; LHCYSTIN; EX_gm1_hs[e]; EX_gm1b_hs[e]
Co-Reaction Set 37	[7007;10639]	AGPAT4; ARTFR210
Co-Reaction Set 38	[718;2981]	DESAT16_2; r0023
Co-Reaction Set 39	7191	ALAR
Co-Reaction Set 40	[172;176;178;475;476;477;727;1311;1313;1338;1365;1945;1946;2845;7368;7369;8792;10641]	ACGALK; ACGAM6PSi; ACGAMPM; C204CPT1; C204CPT2; C204CRNt; DESAT20_1; FAEL183; FAEL204; FAOXC183806m; FAOXC80; LNLNCGCPT1; LNLNCGCPT2; UAGALDP; UAG4E; UAGDP; HMR_2393; ARTFR212
Co-Reaction Set 41	2650	SLCBK1
Co-Reaction Set 42	8800	HMR_2457
Co-Reaction Set 43	[1601;1602;1967;1968;1996;3169;8563]	GGT5r; GGT6; LTC4Sr; LTD4DP; MCITS; r0641; HMR_1081
Co-Reaction Set 44	[49;54;55;70;124;187;196;199;214;232;303;347;351;352;355;356;391;395;396;430;482;483;484;485;507;572;573;574;575;699;732;736;746;750;758;874;875;876;881;897;898;899;901;922;954;957;1280;1291;1306;1324;1383;1485;1532;1599;1600;1609;1615;1616;1648;1657;1658;1688;1729;1768;1769;1771;1957;1963;2014;2016;2025;2029;2032;2035;2045;2077;2114;2138;2172;2178;2179;2199;2245;2261;2264;2293;2315;2325;2342;234…	34HPLFM; 3DPHBH1; 3DPHBH2; 3SALACBOXL; A4GALTg; ACITL; ACNAM9PL; ACNAMPH; ACP1_FMN_; ADMDC; ALOX12; ARGSS; ARTCOAL1; ARTCOAL2; R_group_phosphotase_2; R_group_phosphotase_3; B3GALT3g; B3GALT44g; B3GALT5g; BHMT; C3STDH1Pr; C3STDH1r; C3STKR2r; C4STMO1r; CERK; COQ3m; COQ5m; COQ6m; COQ7m; DCK1m; DGAT; DGNSKm; DHCR71r; DHDPBMTm; DHPM1; DOLGLCP_Lter; DOLGPP_Ler; DOLICHOL_Lter; DOLPGT3_Ler; DPGase; DPGM;…
Co-Reaction Set 45	[304;4625;4627;4628]	ALOX15; RE3033C; RE3038C; RE3040C
Co-Reaction Set 46	[1549;1551;2646;2696;2697;2706;10600]	GAO1g; GAO2g; SIAT4Bg; ST6GALNAC21; ST6GALNAC22; ST8SIA11; CYOOm2i
Co-Reaction Set 47	[3075;7209]	r0399; DHPR
Co-Reaction Set 48	[367;1391;1417;1895;2816;7305]	ASNNm; FKYNH; FTHFLm; KYN3OX; TRPO2; MTHFC
Co-Reaction Set 49	[5226;7187]	SUCCACT; ADK1
Co-Reaction Set 50	2862	UGCG
Co-Reaction Set 51	[6838;6945]	METMETILEr; VALVALr
Co-Reaction Set 52	[5415;7483]	MDHx; MDH
Co-Reaction Set 53	[287;380;720;910;2000;2941;2979;3050;3078;3079;3234;4544;4715;4716;4717;4718;4719;4740;7195;7216;7265;7280;7296;7323;7324;7326;7360;7367;7492;7498;10672]	ALATA_L; ASPTAm; DESAT18_3; DURAD2; MDHm; XYLUR; r0021; r0330; r0407; r0408; r0784; RE2626C; RE3241C; RE3242C; RE3243C; RE3244C; RE3245C; RE3346C; ASPTA; ENO; FBA; GAPD; HEX1; PGI; PGK; PGM; TALA; TPI; PFK; PYK; KAS17rev
Co-Reaction Set 54	[460;469;470;1322;4895;4896;4897;4898;4905;4913;4955;4956;4957;4965;4968;4970;4971;5232;5233;10643;10699;10707;10708;10709]	C160CPT1; C180CPT1; C180CPT2; FAOXC140; sink_c101coa[c]; C101CPT1; C101CRNe; C102CPT1; C121CPT1; C141CPT1; sink_c81coa[c]; C81CPT1; C81CRNe; sink_dd2coa[c]; DDECE1CRNe; sink_decdicoa[c]; DECDICRNe; sink_tetdece1coa[c]; TETDECE1CRNe; RTOT2; ARTPLM1m; RTOTALCRNCPT1; RTOTALCRNCPT2; RTOTALCRNt
Co-Reaction Set 55	[2240;2992]	ORNTArm; r0074
Co-Reaction Set 56	[1823;1824;1836;2253;2287;2290;2291;4463;8691;8692;8693;8696;8726]	HSD11B1r; HSD11B2r; HSD3B12r; P45019A1r; P4507A1r; P4508B11r; P4508B13r; RE1796R; HMR_1927; HMR_1928; HMR_1929; HMR_1944; HMR_2041
Co-Reaction Set 57	[7306;7542]	MTHFD; MTHFD2
Co-Reaction Set 58	[409;410]	B3GNT34g; B3GNT35g
Co-Reaction Set 59	3418	r1418
Co-Reaction Set 60	[1666;7281]	GLUNm; GF6PTA
Co-Reaction Set 61	5323	ADNK3

## Sheet: S4_reporterMetabolites
Metabolite	MetID	metScores	DominantSubsystem	Compartment	commonNames
4'-Hydroxymethyl-4'-Methyl-5'-Cholesta-8,24-Dien-3'-Ol	M00961[c]	7.6384	Cholesterol metabolism	[c]	Cholesterol derivatives,M00961[c]
4'-Formyl-4'-Methyl-5'-Cholesta-8,24-Dien-3'-Ol	M00957[c]	7.6384	Cholesterol metabolism	[c]	Cholesterol derivatives,M00957[c]
4'-Hydroxymethyl-5'-Cholesta-8,24-Dien-3'-Ol	M00963[c]	7.6384	Cholesterol metabolism	[c]	Cholesterol derivatives,M00963[c]
4'-Formyl-5'-Cholesta-8,24-Dien-3'-Ol	M00959[c]	7.6384	Cholesterol metabolism	[c]	Cholesterol derivatives,M00959[c]
14-Demethyllanosterol	44mzym[c]	3.67174	Cholesterol metabolism	[c]	14-Demethyllanosterol[c]
14-Demethyllanosterol	44mzym[r]	3.52626	Cholesterol metabolism	[r]	14-Demethyllanosterol[r]
4Alpha-Methylzymosterol	HC02110[c]	3.52273	Cholesterol metabolism	[c]	4a-Methylzymosterol[c]
Cholesterol	chsterol[r]	3.29572	Cholesterol metabolism	[r]	Cholesterol[r]
Oxygen	o2[r]	2.24634	Cholesterol metabolism	[r]	Oxygen[r]
Farnesyl Diphosphate	frdp[c]	-1.80564	Cholesterol metabolism	[c]	Farnesyl Diphosphate[c]
Hydroxymethylglutaryl Coenzyme A	hmgcoa[x]	-1.85282	Cholesterol metabolism	[x]	Hydroxymethylglutaryl Coenzyme A[x]
Dimethylallyl Diphosphate	dmpp[c]	-2.12696	Cholesterol metabolism	[c]	Dimethylallyl Diphosphate[c]
3-Keto-4-Methylzymosterol	4mzym_int2[c]	-2.34272	Cholesterol metabolism	[c]	3-Keto-4-Methylzymosterol[c]
5Alpha-Cholesta-8,24-Dien-3-One	M01067[c]	-2.34272	Cholesterol metabolism	[c]	5Alpha-Cholesta-8,24-Dien-3-One[c]
Geranyl Diphosphate	grdp[c]	-2.44035	Cholesterol metabolism	[c]	Geranyl Diphosphate[c]
13Z-Octadecenoyl Coenzyme A	M00020[c]	2.098	Fatty acid oxidation	[c]	13Z-Octadecenoyl Coenzyme A[c]
Octanoyl Coenzyme A (N-C8:0 Coenzyme A)	occoa[m]	-1.81106	Fatty acid oxidation	[m]	Octanoyl Coenzyme A (N-C8:0 Coenzyme A)[m]
Arachidonoyl Coenzyme A	arachdcoa[m]	-1.81371	Fatty acid oxidation	[m]	Arachidonoyl Coenzyme A[m]
Palmitoyl Coenzyme A (N-C16:0 Coenzyme A)	pmtcoa[m]	-2.07406	Fatty acid oxidation	[m]	Palmitoyl Coenzyme A (N-C16:0 Coenzyme A)[m]
Hexanoyl Coenzyme A (N-C6:0Coenzyme A)	hxcoa[m]	-2.08692	Fatty acid oxidation	[m]	Hexanoyl Coenzyme A (N-C6:0Coenzyme A)[m]
L-Carnitine	crn[r]	-2.20944	Fatty acid oxidation	[r]	L-Carnitine[r]
Acetyl Coenzyme A	accoa[m]	-2.54513	Fatty acid oxidation	[m]	Acetyl Coenzyme A[m]
Nicotinamide Adenine Dinucleotide - Reduced	nadh[m]	-2.65076	Fatty acid oxidation	[m]	Nicotinamide Adenine Dinucleotide - Reduced[m]
Nicotinamide Adenine Dinucleotide	nad[m]	-2.65076	Fatty acid oxidation	[m]	Nicotinamide Adenine Dinucleotide[m]
Flavin Adenine Dinucleotide Oxidized	fad[m]	-2.93201	Fatty acid oxidation	[m]	Flavin Adenine Dinucleotide Oxidized[m]
Flavin Adenine Dinucleotide Reduced	fadh2[m]	-2.94252	Fatty acid oxidation	[m]	Flavin Adenine Dinucleotide Reduced[m]
Deoxycytidylic Acid	dcmp[n]	4.39194	Nucleotide interconversion	[n]	Deoxycytidylic Acid[n]
Deoxycytidine	dcyt[n]	3.8336	Nucleotide interconversion	[n]	Deoxycytidine[n]
Uridine-5'-TrIphosphate	utp[n]	3.52618	Nucleotide interconversion	[n]	Uridine triphosphate[n]
5-Adenylyl Sulfate	aps[c]	3.061	Nucleotide interconversion	[c]	5-Adenylyl Sulfate[c]
Uridine Diphosphate	udp[n]	2.5615	Nucleotide interconversion	[n]	Uridine Diphosphate[n]
Reduced Thioredoxin	trdrd[c]	2.23428	Nucleotide interconversion	[c]	Reduced Thioredoxin[c]
Oxidized Thioredoxin	trdox[c]	2.23428	Nucleotide interconversion	[c]	Oxidized Thioredoxin[c]
Deoxyuridine-5'-Triphosphate	dutp[m]	-2.15498	Nucleotide interconversion	[m]	Deoxyuridine-5'-Triphosphate[m]
Deoxyuridine-5'-Diphosphate	dudp[m]	-2.34888	Nucleotide interconversion	[m]	Deoxyuridine-5'-Diphosphate[m]
Deoxycytidine	dcyt[m]	-2.44102	Nucleotide interconversion	[m]	Deoxycytidine[m]
N-Acetyl-D-Galactosamine	acgal[l]	3.79111	Sphingolipid metabolism	[l]	N-Acetyl-D-Galactosamine[l]
Sphingosine 1-Phosphate	sphs1p[c]	3.29589	Sphingolipid metabolism	[c]	Sphingosine 1-Phosphate[c]
Gq1Balpha	gq1balpha_hs[g]	2.49669	Sphingolipid metabolism	[g]	Gq1Balpha[g]
N-Acylsphingosine	crm_hs[c]	-1.76328	Sphingolipid metabolism	[c]	N-Acylsphingosine[c]
N-Acylsphingosine	crm_hs[g]	-2.07615	Sphingolipid metabolism	[g]	N-Acylsphingosine[g]
N-Acetylneuraminate	acnam[l]	-2.07778	Sphingolipid metabolism	[l]	N-Acetylneuraminate[l]
D-Galactosyl-N-Acylsphingosine	galside_hs[l]	-2.18216	Sphingolipid metabolism	[l]	D-Galactosyl-N-Acylsphingosine[l]
Acetyl Coenzyme A	accoa[g]	-2.22269	Sphingolipid metabolism	[g]	Acetyl Coenzyme A[g]
N-Acylsphingosine	crm_hs[r]	-2.7585	Sphingolipid metabolism	[r]	N-Acylsphingosine[r]
D-Galactose	gal[l]	-4.20324	Sphingolipid metabolism	[l]	D-Galactose[l]
Phosphatidylcholine	pchol_hs[c]	7.57891	Glycerophospholipid metabolism	[c]	Phosphatidylcholine[c]
Phosphatidylethanolamine	pe_hs[c]	3.24119	Glycerophospholipid metabolism	[c]	Phosphatidylethanolamine[c]
Phosphatidate-Ld-Pc-Pool	HC02050[c]	3.17187	Glycerophospholipid metabolism	[c]	Phosphatidate-Ld-Pc-Pool[c]
Phosphatidate-Ld-Pe-Pool	HC02051[c]	3.17187	Glycerophospholipid metabolism	[c]	Phosphatidate-Ld-Pe-Pool[c]
1-Phosphatidyl-1D-Myo-Inositol	pail_hs[c]	2.88956	Glycerophospholipid metabolism	[c]	Phosphatidylinositol[c]
(2S,3R)-2-Azaniumyl-3-Hydroxyoctadecyl Phosphate	sph1p[c]	2.08944	Glycerophospholipid metabolism	[c]	Sphinganine 1-phosphate[c]
Cytidine-5'-Diphosphate-Ethanolamine	cdpea[c]	-2.18996	Glycerophospholipid metabolism	[c]	Cytidine-5'-Diphosphate-Ethanolamine[c]
Adenosine Diphosphate	adp[e]	-2.19731	Glycerophospholipid metabolism	[e]	Adenosine Diphosphate[e]
Gq1Balpha	gq1balpha_hs[c]	2.4731	Glycosphingolipid metabolism	[c]	Ganglioside GQ1b\alpha[c]
Alpha-N-Acetylneuraminosyl-(2->3)-Beta-D-Galactosyl-(1->4)-Beta-D-Glucosylceramide	gm3_hs[c]	2.24854	Glycosphingolipid metabolism	[c]	Ganglioside GM3[c]
Gt1B	gt1b_hs[c]	2.2424	Glycosphingolipid metabolism	[c]	Ganglioside GT1b[c]
Gm1B	gm1b_hs[c]	2.2424	Glycosphingolipid metabolism	[c]	Ganglioside GM1[c]
N-Acetyl-Beta-D-Galactosaminyl-(1->4)-[Alpha-N-Acetylneuraminosyl-(2->3)]-Beta-D-Galactosyl-Beta-D-Glucosyl-(1<->1)-Ceramide Anion	gm2_hs[c]	2.23537	Glycosphingolipid metabolism	[c]	Ganglioside GM2[c]
N-Acetyl-D-Galactosamine	acgal[c]	2.18862	Glycosphingolipid metabolism	[c]	N-Acetyl-D-Galactosamine[c]
Superoxide	o2s[m]	-2.81874	Oxidative phosphorylation	[m]	Superoxide[m]
Ubiquinone-10	q10[m]	-3.09912	Oxidative phosphorylation	[m]	Ubiquinone-10[m]
Ubiquinol-10	q10h2[m]	-3.31415	Oxidative phosphorylation	[m]	Ubiquinol-10[m]
Proton	h[i]	-4.22712	Oxidative phosphorylation	[i]	Proton[i]
Ferrocytochrome C	focytC[m]	-4.38923	Oxidative phosphorylation	[m]	Ferrocytochrome C[m]
Ferricytochrome C	ficytC[m]	-4.38923	Oxidative phosphorylation	[m]	Ferricytochrome C[m]
Butyrate	but[c]	2.39432	Transport, extracellular	[c]	Butyrate[c]
Pyruvate	pyr[e]	2.15265	Transport, extracellular	[e]	Pyruvate[e]
D-Glucosyl-N-Acylsphingosine	gluside_hs[g]	-1.74945	Transport, extracellular	[g]	D-Glucosyl-N-Acylsphingosine[g]
D-Galactose	gal[e]	-1.78522	Transport, extracellular	[e]	D-Galactose[e]
Chloride	cl[e]	-1.82994	Transport, extracellular	[e]	Chloride[e]
Chloride	cl[c]	-1.82994	Transport, extracellular	[c]	Chloride[c]
2-Phospho-D-Glycerate	2pg[c]	2.80515	Glycolysis/gluconeogenesis	[c]	2-Phospho-D-Glycerate[c]
Phosphoenolpyruvate	pep[c]	2.48052	Glycolysis/gluconeogenesis	[c]	Phosphoenolpyruvate[c]
(S)-Lactate	lac_L[x]	2.25514	Glycolysis/gluconeogenesis	[x]	(S)-Lactate[x]
(S)-Lactate	lac_L[c]	2.17792	Glycolysis/gluconeogenesis	[c]	(S)-Lactate[c]
D-Glucose 6-Phosphate	g6p[c]	-2.0989	Glycolysis/gluconeogenesis	[c]	D-Glucose 6-Phosphate[c]
Heparan Sulfate, Precursor 14	hs_pre14[g]	-1.8001	Chondroitin synthesis	[g]	Heparan Sulfate, Precursor 14[g]
Glcn2S-Idoa-Glcn2S-Glca2S-Glcn2S-Idoa2S-Glcn2S-Glca-GlcNac-Glca-Gal-Gal-Xyl-L-Ser (Protein)	hs_pre12[g]	-2.20891	Chondroitin synthesis	[g]	Heparan Sulfate, Precursor 12[g]
Uridine-5'-Diphosphate-Glucuronate	udpglcur[g]	-2.26146	Chondroitin synthesis	[g]	Uridine-5'-Diphosphate-Glucuronate[g]
(Glcn2S-Idoa-Glcn2S-Glca)2-GlcNac-Glca-Gal-Gal-Xyl-L-Ser (Protein)	hs_pre11[g]	-3.05898	Chondroitin synthesis	[g]	Heparan Sulfate, Precursor 11[g]
Citrate	cit[m]	2.67229	Citric acid cycle	[m]	Citrate[m]
Citrate	cit[c]	2.52269	Citric acid cycle	[c]	Citrate[c]
Cis-Aconitate	HC00342[m]	2.23104	Citric acid cycle	[m]	Cis-Aconitate[m]
2-Oxoglutarate	akg[m]	-1.8378	Citric acid cycle	[m]	2-Oxoglutarate[m]
Glutathione Disulfide (Oxidized Glutathione)	gthox[m]	6.19745	Glutathione metabolism	[m]	Oxidized Glutathione[m]
Reduced Glutathione	gthrd[m]	3.78676	Glutathione metabolism	[m]	Reduced Glutathione[m]
Glutathione Disulfide (Oxidized Glutathione)	gthox[c]	2.99524	Glutathione metabolism	[c]	Oxidized Glutathione[c]
L-Glutamate	glu_L[c]	-2.33957	Glutathione metabolism	[c]	L-Glutamate[c]
N-Acetyl-D-Glucosamine	acgam[l]	2.51706	Heparan sulfate degradation	[l]	N-Acetyl-D-Glucosamine[l]
Heparan Sulfate, Degradation Product 1	hs_deg1[l]	2.15751	Heparan sulfate degradation	[l]	Heparan Sulfate, Degradation Product 1[l]
Heparan Sulfate, Degradation Product 6	hs_deg6[l]	2.15751	Heparan sulfate degradation	[l]	Heparan Sulfate, Degradation Product 6[l]
Heparan Sulfate, Degradation Product 12	hs_deg12[l]	2.15751	Heparan sulfate degradation	[l]	Heparan Sulfate, Degradation Product 12[l]
Keratan Sulfate Ii (Core 2-Linked), Degradation Product 7	ksii_core2_deg7[l]	3.38835	Keratan sulfate degradation	[l]	Keratan Sulfate, Degradation Product 7[l]
Keratan Sulfate Ii (Core 2-Linked), Degradation Product 2	ksii_core2_deg2[l]	-2.64164	Keratan sulfate degradation	[l]	Keratan Sulfate Ii (Core 2-Linked), Degradation Product 2[l]
Keratan Sulfate Ii (Core 2-Linked), Degradation Product 1	ksii_core2_deg1[l]	-2.64164	Keratan sulfate degradation	[l]	Keratan Sulfate Ii (Core 2-Linked), Degradation Product 1[l]
Isovaleryl Coenzyme A	ivcoa[m]	3.334	Valine, leucine, and isoleucine metabolism	[m]	Isovaleryl Coenzyme A[m]
3-Methylbut-2-Enoyl Coenzyme A	3mb2coa[m]	2.75068	Valine, leucine, and isoleucine metabolism	[m]	3-Methylbut-2-Enoyl Coenzyme A[m]
(S)-Methylmalonyl Coenzyme A	mmcoa_S[m]	-1.94652	Valine, leucine, and isoleucine metabolism	[m]	(S)-Methylmalonyl Coenzyme A[m]
Iron (Fe3+)	fe3[c]	-2.01043	Vitamin B2 metabolism	[c]	Iron (Fe3+)[c]
Riboflavin	ribflv[c]	-2.18056	Vitamin B2 metabolism	[c]	Riboflavin[c]
Flavin Mononucleotide	fmn[c]	-2.75191	Vitamin B2 metabolism	[c]	Flavin Mononucleotide[c]
7Alpha,12Alpha-Dihydroxycholest-4-En-3-One	xoldiolone[e]	-1.77284	Exchange/demand reaction	[e]	7Alpha,12Alpha-Dihydroxycholest-4-En-3-One[e]
Thymidine	thymd[e]	-2.44102	Exchange/demand reaction	[e]	Thymidine[e]
5,10-Methylenetetrahydrofolate	mlthf[m]	-1.77461	Glycine, serine, alanine, and threonine metabolism	[m]	5,10-Methylenetetrahydrofolate[m]
2-Oxobutanoate	2obut[c]	-1.94637	Glycine, serine, alanine, and threonine metabolism	[c]	2-Oxobutanoate[c]
Protoheme	pheme[c]	2.71238	Heme degradation	[c]	Protoheme[c]
Biliverdin	biliverd[c]	2.55826	Heme degradation	[c]	Biliverdin[c]
Uroporphyrinogen Iii	uppg3[c]	-2.36608	Heme synthesis	[c]	Uroporphyrinogen Iii[c]
Hydroxymethylbilane	hmbil[c]	-2.90513	Heme synthesis	[c]	Hydroxymethylbilane[c]
Thiosulfate	HC01501[c]	-1.74161	Methionine and cysteine metabolism	[c]	Thiosulfate[c]
3-Mercaptopyruvate	mercppyr[c]	-2.57813	Methionine and cysteine metabolism	[c]	3-Mercaptopyruvate[c]
(S)-Propane-1,2-Diol	12ppd_S[c]	2.32823	Pyruvate metabolism	[c]	(S)-Propane-1,2-Diol[c]
(S)-Lactate	lac_L[m]	2.22137	Pyruvate metabolism	[m]	(S)-Lactate[m]
Homogentisate	hgentis[c]	-1.91294	Tyrosine metabolism	[c]	Homogentisate[c]
4-Maleylacetoacetate	4mlacac[c]	-1.91294	Tyrosine metabolism	[c]	4-Maleylacetoacetate[c]
2-Decaprenyl-6-Methoxyphenol	2dp6mep[m]	-2.76361	Ubiquinone synthesis	[m]	2-Decaprenyl-6-Methoxyphenol[m]
2-Methoxy-6-All Trans-Decaprenyl-2-Methoxy-1,4-Benzoquinol	M00658[m]	-2.87177	Ubiquinone synthesis	[m]	2-Methoxy-6-All Trans-Decaprenyl-2-Methoxy-1,4-Benzoquinol[m]
Guanidinoacetic Acid	gudac[c]	2.23574	Urea cycle	[c]	Guanidinoacetic Acid[c]
Creatine	creat[c]	2.1401	Urea cycle	[c]	Creatine[c]
D-Alanine	ala_D[c]	2.93666	Alanine and aspartate metabolism	[c]	D-Alanine[c]
N-Acetyl-D-Glucosamine 6-Phosphate	acgam6p[c]	-2.18875	Aminosugar metabolism	[c]	N-Acetyl-D-Glucosamine 6-Phosphate[c]
20-Hydroxycholesterol	xol7a[r]	-1.79256	Bile acid synthesis	[r]	20-Hydroxycholesterol[r]
Biotin	btn[m]	-1.82372	Biotin metabolism	[m]	Biotin[m]
Crotonoyl Coenzyme A	b2coa[m]	2.9431	Butanoate metabolism	[m]	Crotonoyl Coenzyme A[m]
Pyruvate	pyr[x]	2.25514	D-alanine metabolism	[x]	Pyruvate[x]
Prostaglandin D2	prostgd2[c]	-2.67969	Eicosanoid metabolism	[c]	Prostaglandin D2[c]
D-Fructose	fru[c]	-1.9164	Fructose and mannose metabolism	[c]	D-Fructose[c]
2-Oxoadipate	2oxoadp[m]	-2.2697	Lysine metabolism	[m]	2-Oxoadipate[m]
Sedoheptulose 1,7-Bisphosphate	HC00361[c]	2.13663	Miscellaneous	[c]	Sedoheptulose 1,7-Bisphosphate[c]
D-Ribulose 5-Phosphate	ru5p_D[c]	-1.90538	Pentose phosphate pathway	[c]	D-Ribulose 5-Phosphate[c]
Inosine	ins[c]	2.88457	Purine catabolism	[c]	Inosine[c]
Deoxycytidine	dcyt[c]	-2.91063	Pyrimidine catabolism	[c]	Deoxycytidine[c]
D-Glucose	glc_D[c]	-1.7638	Starch and sucrose metabolism	[c]	D-Glucose[c]
Octadecatrienoylcarnitine	M02637[r]	-3.23479	Transport, endoplasmic reticular	[r]	Octadecatrienoylcarnitine[r]
Acetoacetyl Coenzyme A	aacoa[m]	-1.74031	Tryptophan metabolism	[m]	Acetoacetyl Coenzyme A[m]

## Sheet: S5_reporterMet_validation
Metabolite	MetID	metScores	DominantSubsystem	Compartment	commonNames	patient samples	mouse models	marcophage models	fibroblast models	neuron models	Reference_patientData	Reference_mouseData	Reference_macrophageData	Reference_fibroblastData	Reference_neuronData
4'-Hydroxymethyl-4'-Methyl-5'-Cholesta-8,24-Dien-3'-Ol	M00961[c]	7.6384	Cholesterol metabolism	[c]	Cholesterol derivatives,M00961[c]	-2	-2	-1	0	0	PMID: 9654259; PMID: 10030334; PMID: 18842264; PMID: 19959168;PMID: 21290183	PMID: 23628459	PMID: 23628459
4'-Formyl-4'-Methyl-5'-Cholesta-8,24-Dien-3'-Ol	M00957[c]	7.6384	Cholesterol metabolism	[c]	Cholesterol derivatives,M00957[c]	-2	-2	-1	0	0	PMID: 9654259; PMID: 10030334; PMID: 18842264; PMID: 19959168;PMID: 21290184	PMID: 23628460	PMID: 23628460
4'-Hydroxymethyl-5'-Cholesta-8,24-Dien-3'-Ol	M00963[c]	7.6384	Cholesterol metabolism	[c]	Cholesterol derivatives,M00963[c]	-2	-2	-1	0	0	PMID: 9654259; PMID: 10030334; PMID: 18842264; PMID: 19959168;PMID: 21290185	PMID: 23628461	PMID: 23628461
4'-Formyl-5'-Cholesta-8,24-Dien-3'-Ol	M00959[c]	7.6384	Cholesterol metabolism	[c]	Cholesterol derivatives,M00959[c]	-2	-2	-1	0	0	PMID: 9654259; PMID: 10030334; PMID: 18842264; PMID: 19959168;PMID: 21290186	PMID: 23628462	PMID: 23628462
14-Demethyllanosterol	44mzym[c]	3.67174	Cholesterol metabolism	[c]	14-Demethyllanosterol[c]	-2	-2	-1	0	0	PMID: 9654259; PMID: 10030334; PMID: 18842264; PMID: 19959168;PMID: 21290187	PMID: 23628463	PMID: 23628463
14-Demethyllanosterol	44mzym[r]	3.52626	Cholesterol metabolism	[r]	14-Demethyllanosterol[r]	-2	-2	-1	0	0	PMID: 9654259; PMID: 10030334; PMID: 18842264; PMID: 19959168;PMID: 21290188	PMID: 23628464	PMID: 23628464
4Alpha-Methylzymosterol	HC02110[c]	3.52273	Cholesterol metabolism	[c]	4a-Methylzymosterol[c]	-2	-2	-1	0	0	PMID: 9654259; PMID: 10030334; PMID: 18842264; PMID: 19959168;PMID: 21290189	PMID: 23628465	PMID: 23628465
Cholesterol	chsterol[r]	3.29572	Cholesterol metabolism	[r]	Cholesterol[r]	0	0	0	0	0
Oxygen	o2[r]	2.24634	Cholesterol metabolism	[r]	Oxygen[r]	0	0	0	0	0
Farnesyl Diphosphate	frdp[c]	-1.80564	Cholesterol metabolism	[c]	Farnesyl Diphosphate[c]	0	0	0	0	0							Eicosatetraenoyl CoA	20	4
Hydroxymethylglutaryl Coenzyme A	hmgcoa[x]	-1.85282	Cholesterol metabolism	[x]	Hydroxymethylglutaryl Coenzyme A[x]	0	0	0	0	0							Stearidonoyl CoA	18	4
Dimethylallyl Diphosphate	dmpp[c]	-2.12696	Cholesterol metabolism	[c]	Dimethylallyl Diphosphate[c]	0	0	0	0	0							Clupanodonyl CoA	22	5
3-Keto-4-Methylzymosterol	4mzym_int2[c]	-2.34272	Cholesterol metabolism	[c]	3-Keto-4-Methylzymosterol[c]	0	0	0	0	0							Timnodonoyl CoA	20	5
5Alpha-Cholesta-8,24-Dien-3-One	M01067[c]	-2.34272	Cholesterol metabolism	[c]	5Alpha-Cholesta-8,24-Dien-3-One[c]	0	0	0	0	0							Tetracosahexaenoyl CoA	24	6
Geranyl Diphosphate	grdp[c]	-2.44035	Cholesterol metabolism	[c]	Geranyl Diphosphate[c]	0	0	0	0	0							Adrenoyl CoA	22	4
13Z-Octadecenoyl Coenzyme A	M00020[c]	2.098	Fatty acid oxidation	[c]	13Z-Octadecenoyl Coenzyme A[c]	0	0	0	0	0							Tetracosapentaenoyl CoA	24	5
Octanoyl Coenzyme A (N-C8:0 Coenzyme A)	occoa[m]	-1.81106	Fatty acid oxidation	[m]	Octanoyl Coenzyme A (N-C8:0 Coenzyme A)[m]	0	0	0	0	0							Icosadienoyl CoA	20	2
Arachidonoyl Coenzyme A	arachdcoa[m]	-1.81371	Fatty acid oxidation	[m]	Arachidonoyl Coenzyme A[m]	0	0	0	0	0							11Z-Eicosenoyl CoA	20	1
Palmitoyl Coenzyme A (N-C16:0 Coenzyme A)	pmtcoa[m]	-2.07406	Fatty acid oxidation	[m]	Palmitoyl Coenzyme A (N-C16:0 Coenzyme A)[m]	0	0	0	0	0							Docosenoyl CoA	22	1
Hexanoyl Coenzyme A (N-C6:0Coenzyme A)	hxcoa[m]	-2.08692	Fatty acid oxidation	[m]	Hexanoyl Coenzyme A (N-C6:0Coenzyme A)[m]	0	0	0	0	0							Cis-15-Tetracosenoyl CoA	24	1
L-Carnitine	crn[r]	-2.20944	Fatty acid oxidation	[r]	L-Carnitine[r]	0	0	0	0	0							Lauroyl CoA	12	0
Acetyl Coenzyme A	accoa[m]	-2.54513	Fatty acid oxidation	[m]	Acetyl Coenzyme A[m]	0	0	0	0	0							Tridecanoyl CoA	13	0
Nicotinamide Adenine Dinucleotide - Reduced	nadh[m]	-2.65076	Fatty acid oxidation	[m]	Nicotinamide Adenine Dinucleotide - Reduced[m]	0	0	0	0	0							Myristoyl CoA	14	0
Nicotinamide Adenine Dinucleotide	nad[m]	-2.65076	Fatty acid oxidation	[m]	Nicotinamide Adenine Dinucleotide[m]	0	0	0	0	0							9E-Tetradecenoyl CoA	14	1
Flavin Adenine Dinucleotide Oxidized	fad[m]	-2.93201	Fatty acid oxidation	[m]	Flavin Adenine Dinucleotide Oxidized[m]	0	0	0	0	0							Cis-Myrist-7-Enoyl CoA	14	1
Flavin Adenine Dinucleotide Reduced	fadh2[m]	-2.94252	Fatty acid oxidation	[m]	Flavin Adenine Dinucleotide Reduced[m]	0	0	0	0	0							5Z-Tetradecenoyl CoA	14	1
Deoxycytidylic Acid	dcmp[n]	4.39194	Nucleotide interconversion	[n]	Deoxycytidylic Acid[n]	0	0	0	0	0							Pentadecanoyl CoA	15	0
Deoxycytidine	dcyt[n]	3.8336	Nucleotide interconversion	[n]	Deoxycytidine[n]	0	0	0	0	0							7Z-Hexadecenoyl CoA	16	1
Uridine-5'-TrIphosphate	utp[n]	3.52618	Nucleotide interconversion	[n]	Uridine triphosphate[n]	0	0	0	0	0
5-Adenylyl Sulfate	aps[c]	3.061	Nucleotide interconversion	[c]	5-Adenylyl Sulfate[c]	0	0	0	0	0
Uridine Diphosphate	udp[n]	2.5615	Nucleotide interconversion	[n]	Uridine Diphosphate[n]	0	0	0	0	0
Reduced Thioredoxin	trdrd[c]	2.23428	Nucleotide interconversion	[c]	Reduced Thioredoxin[c]	0	0	0	0	0
Oxidized Thioredoxin	trdox[c]	2.23428	Nucleotide interconversion	[c]	Oxidized Thioredoxin[c]	0	0	0	0	0
Deoxyuridine-5'-Triphosphate	dutp[m]	-2.15498	Nucleotide interconversion	[m]	Deoxyuridine-5'-Triphosphate[m]	0	0	0	0	0
Deoxyuridine-5'-Diphosphate	dudp[m]	-2.34888	Nucleotide interconversion	[m]	Deoxyuridine-5'-Diphosphate[m]	0	0	0	0	0
Deoxycytidine	dcyt[m]	-2.44102	Nucleotide interconversion	[m]	Deoxycytidine[m]	0	0	0	0	0
N-Acetyl-D-Galactosamine	acgal[l]	3.79111	Sphingolipid metabolism	[l]	N-Acetyl-D-Galactosamine[l]	0	0	0	0	0
Sphingosine 1-Phosphate	sphs1p[c]	3.29589	Sphingolipid metabolism	[c]	Sphingosine 1-Phosphate[c]	0	0	0	0	0
Gq1Balpha	gq1balpha_hs[g]	2.49669	Sphingolipid metabolism	[g]	Gq1Balpha[g]	0	0	0	0	0
N-Acylsphingosine	crm_hs[c]	-1.76328	Sphingolipid metabolism	[c]	N-Acylsphingosine[c]	0	0	0	0	0
N-Acylsphingosine	crm_hs[g]	-2.07615	Sphingolipid metabolism	[g]	N-Acylsphingosine[g]	0	0	0	0	0
N-Acetylneuraminate	acnam[l]	-2.07778	Sphingolipid metabolism	[l]	N-Acetylneuraminate[l]	0	0	0	0	0
D-Galactosyl-N-Acylsphingosine	galside_hs[l]	-2.18216	Sphingolipid metabolism	[l]	D-Galactosyl-N-Acylsphingosine[l]	0	0	0	0	0
Acetyl Coenzyme A	accoa[g]	-2.22269	Sphingolipid metabolism	[g]	Acetyl Coenzyme A[g]	0	0	0	0	0
N-Acylsphingosine	crm_hs[r]	-2.7585	Sphingolipid metabolism	[r]	N-Acylsphingosine[r]	0	0	0	0	0
D-Galactose	gal[l]	-4.20324	Sphingolipid metabolism	[l]	D-Galactose[l]	0	0	0	0	0
Phosphatidylcholine	pchol_hs[c]	7.57891	Glycerophospholipid metabolism	[c]	Phosphatidylcholine[c]	2	2	2	2	2	PMID: 36142296; PMID: 39738845	PMID: 31685979	PMID: 15223015	PMID: 17482853	PMID: 12223447
Phosphatidylethanolamine	pe_hs[c]	3.24119	Glycerophospholipid metabolism	[c]	Phosphatidylethanolamine[c]	2	2	0	0	0	PMID: 36142296; PMID: 39738845	PMID: 7097276	PMID: 17881272	PMID: 31685979;PMID: 38257371;PMID: 18162427	PMID: 7097276
Phosphatidate-Ld-Pc-Pool	HC02050[c]	3.17187	Glycerophospholipid metabolism	[c]	Phosphatidate-Ld-Pc-Pool[c]	0	0	0	0	0
Phosphatidate-Ld-Pe-Pool	HC02051[c]	3.17187	Glycerophospholipid metabolism	[c]	Phosphatidate-Ld-Pe-Pool[c]	0	0	0	0	0
1-Phosphatidyl-1D-Myo-Inositol	pail_hs[c]	2.88956	Glycerophospholipid metabolism	[c]	Phosphatidylinositol[c]	0	0	-2	0	0			PMID: 15223015
(2S,3R)-2-Azaniumyl-3-Hydroxyoctadecyl Phosphate	sph1p[c]	2.08944	Glycerophospholipid metabolism	[c]	Sphinganine 1-phosphate[c]	0	0	0	0	0
Cytidine-5'-Diphosphate-Ethanolamine	cdpea[c]	-2.18996	Glycerophospholipid metabolism	[c]	Cytidine-5'-Diphosphate-Ethanolamine[c]	0	0	0	0	0
Adenosine Diphosphate	adp[e]	-2.19731	Glycerophospholipid metabolism	[e]	Adenosine Diphosphate[e]	0	0	0	0	0
Gq1Balpha	gq1balpha_hs[c]	2.4731	Glycosphingolipid metabolism	[c]	Ganglioside GQ1b\alpha[c]	0	0	0	0	0
Alpha-N-Acetylneuraminosyl-(2->3)-Beta-D-Galactosyl-(1->4)-Beta-D-Glucosylceramide	gm3_hs[c]	2.24854	Glycosphingolipid metabolism	[c]	Ganglioside GM3[c]	2	2	2	2	2	PMID: 18164265;PMID: 18054258			PMID: 3919000
Gt1B	gt1b_hs[c]	2.2424	Glycosphingolipid metabolism	[c]	Ganglioside GT1b[c]	0	0	1	1	0			PMID: 15223015	PMID: 17482853
Gm1B	gm1b_hs[c]	2.2424	Glycosphingolipid metabolism	[c]	Ganglioside GM1[c]	0	0	1	1	1			PMID: 17881272	PMID: 31685979;PMID: 38257371;PMID: 18162427	PMID: 7097276
N-Acetyl-Beta-D-Galactosaminyl-(1->4)-[Alpha-N-Acetylneuraminosyl-(2->3)]-Beta-D-Galactosyl-Beta-D-Glucosyl-(1<->1)-Ceramide Anion	gm2_hs[c]	2.23537	Glycosphingolipid metabolism	[c]	Ganglioside GM2[c]	0	0	1	1	1			PMID: 15223015	PMID: 17482853	PMID: 12223447
N-Acetyl-D-Galactosamine	acgal[c]	2.18862	Glycosphingolipid metabolism	[c]	N-Acetyl-D-Galactosamine[c]	-1	-1	0	0	0	PMID: 36142296; PMID: 39738845	PMID: 7097276
Superoxide	o2s[m]	-2.81874	Oxidative phosphorylation	[m]	Superoxide[m]	0	0	0	0	0
Ubiquinone-10	q10[m]	-3.09912	Oxidative phosphorylation	[m]	Ubiquinone-10[m]	0	0	0	0	0
Ubiquinol-10	q10h2[m]	-3.31415	Oxidative phosphorylation	[m]	Ubiquinol-10[m]	0	0	0	0	0
Proton	h[i]	-4.22712	Oxidative phosphorylation	[i]	Proton[i]	0	0	0	0	0
Ferrocytochrome C	focytC[m]	-4.38923	Oxidative phosphorylation	[m]	Ferrocytochrome C[m]	0	0	0	0	0
Ferricytochrome C	ficytC[m]	-4.38923	Oxidative phosphorylation	[m]	Ferricytochrome C[m]	0	0	0	0	0
Butyrate	but[c]	2.39432	Transport, extracellular	[c]	Butyrate[c]	0	0	0	0	0
Pyruvate	pyr[e]	2.15265	Transport, extracellular	[e]	Pyruvate[e]	0	0	0	0	0
D-Glucosyl-N-Acylsphingosine	gluside_hs[g]	-1.74945	Transport, extracellular	[g]	D-Glucosyl-N-Acylsphingosine[g]	0	0	0	0	0
D-Galactose	gal[e]	-1.78522	Transport, extracellular	[e]	D-Galactose[e]	0	0	0	0	0
Chloride	cl[e]	-1.82994	Transport, extracellular	[e]	Chloride[e]	0	0	0	0	0
Chloride	cl[c]	-1.82994	Transport, extracellular	[c]	Chloride[c]	0	0	0	0	0
2-Phospho-D-Glycerate	2pg[c]	2.80515	Glycolysis/gluconeogenesis	[c]	2-Phospho-D-Glycerate[c]	0	0	1	1	1				PMID: 35955791
Phosphoenolpyruvate	pep[c]	2.48052	Glycolysis/gluconeogenesis	[c]	Phosphoenolpyruvate[c]	0	0	0	0	0
(S)-Lactate	lac_L[x]	2.25514	Glycolysis/gluconeogenesis	[x]	(S)-Lactate[x]	1	0	1	1	1	PMID: 17950007			PMID: 35955791
(S)-Lactate	lac_L[c]	2.17792	Glycolysis/gluconeogenesis	[c]	(S)-Lactate[c]	0	0	0	0	0
D-Glucose 6-Phosphate	g6p[c]	-2.0989	Glycolysis/gluconeogenesis	[c]	D-Glucose 6-Phosphate[c]	0	0	0	0	0
Heparan Sulfate, Precursor 14	hs_pre14[g]	-1.8001	Chondroitin synthesis	[g]	Heparan Sulfate, Precursor 14[g]	0	0	0	0	0
Glcn2S-Idoa-Glcn2S-Glca2S-Glcn2S-Idoa2S-Glcn2S-Glca-GlcNac-Glca-Gal-Gal-Xyl-L-Ser (Protein)	hs_pre12[g]	-2.20891	Chondroitin synthesis	[g]	Heparan Sulfate, Precursor 12[g]	0	0	0	0	0
Uridine-5'-Diphosphate-Glucuronate	udpglcur[g]	-2.26146	Chondroitin synthesis	[g]	Uridine-5'-Diphosphate-Glucuronate[g]	0	0	0	0	0
(Glcn2S-Idoa-Glcn2S-Glca)2-GlcNac-Glca-Gal-Gal-Xyl-L-Ser (Protein)	hs_pre11[g]	-3.05898	Chondroitin synthesis	[g]	Heparan Sulfate, Precursor 11[g]	0	0	0	0	0
Citrate	cit[m]	2.67229	Citric acid cycle	[m]	Citrate[m]	0	0	-1	-1	-1		PMID: 26679997		PMID: 35955791
Citrate	cit[c]	2.52269	Citric acid cycle	[c]	Citrate[c]	0	0	-1	-1	-1		PMID: 26679997		PMID: 35955791
Cis-Aconitate	HC00342[m]	2.23104	Citric acid cycle	[m]	Cis-Aconitate[m]	0	0	0	0	0
2-Oxoglutarate	akg[m]	-1.8378	Citric acid cycle	[m]	2-Oxoglutarate[m]	0	0	0	0	0
Glutathione Disulfide (Oxidized Glutathione)	gthox[m]	6.19745	Glutathione metabolism	[m]	Oxidized Glutathione[m]	0	0	1	0	0
Reduced Glutathione	gthrd[m]	3.78676	Glutathione metabolism	[m]	Reduced Glutathione[m]	0	0	-1	0	0
Glutathione Disulfide (Oxidized Glutathione)	gthox[c]	2.99524	Glutathione metabolism	[c]	Oxidized Glutathione[c]	0	0	1	0	0
L-Glutamate	glu_L[c]	-2.33957	Glutathione metabolism	[c]	L-Glutamate[c]	0	0	0	0	0
N-Acetyl-D-Glucosamine	acgam[l]	2.51706	Heparan sulfate degradation	[l]	N-Acetyl-D-Glucosamine[l]	0	-1	0	0	0
Heparan Sulfate, Degradation Product 1	hs_deg1[l]	2.15751	Heparan sulfate degradation	[l]	Heparan Sulfate, Degradation Product 1[l]	0	0	0	0	0
Heparan Sulfate, Degradation Product 6	hs_deg6[l]	2.15751	Heparan sulfate degradation	[l]	Heparan Sulfate, Degradation Product 6[l]	0	0	0	0	0
Heparan Sulfate, Degradation Product 12	hs_deg12[l]	2.15751	Heparan sulfate degradation	[l]	Heparan Sulfate, Degradation Product 12[l]	0	0	0	0	0
Keratan Sulfate Ii (Core 2-Linked), Degradation Product 7	ksii_core2_deg7[l]	3.38835	Keratan sulfate degradation	[l]	Keratan Sulfate, Degradation Product 7[l]	0	0	0	0	0
Keratan Sulfate Ii (Core 2-Linked), Degradation Product 2	ksii_core2_deg2[l]	-2.64164	Keratan sulfate degradation	[l]	Keratan Sulfate Ii (Core 2-Linked), Degradation Product 2[l]	0	0	0	0	0
Keratan Sulfate Ii (Core 2-Linked), Degradation Product 1	ksii_core2_deg1[l]	-2.64164	Keratan sulfate degradation	[l]	Keratan Sulfate Ii (Core 2-Linked), Degradation Product 1[l]	0	0	0	0	0
Isovaleryl Coenzyme A	ivcoa[m]	3.334	Valine, leucine, and isoleucine metabolism	[m]	Isovaleryl Coenzyme A[m]	-1	0	0	0	0	PMID:4241013
3-Methylbut-2-Enoyl Coenzyme A	3mb2coa[m]	2.75068	Valine, leucine, and isoleucine metabolism	[m]	3-Methylbut-2-Enoyl Coenzyme A[m]	0	0	0	1	0
(S)-Methylmalonyl Coenzyme A	mmcoa_S[m]	-1.94652	Valine, leucine, and isoleucine metabolism	[m]	(S)-Methylmalonyl Coenzyme A[m]	0	0	0	0	0
Iron (Fe3+)	fe3[c]	-2.01043	Vitamin B2 metabolism	[c]	Iron (Fe3+)[c]	0	0	0	0	0
Riboflavin	ribflv[c]	-2.18056	Vitamin B2 metabolism	[c]	Riboflavin[c]	0	0	0	0	0
Flavin Mononucleotide	fmn[c]	-2.75191	Vitamin B2 metabolism	[c]	Flavin Mononucleotide[c]	0	0	0	0	0
7Alpha,12Alpha-Dihydroxycholest-4-En-3-One	xoldiolone[e]	-1.77284	Exchange/demand reaction	[e]	7Alpha,12Alpha-Dihydroxycholest-4-En-3-One[e]	0	0	0	0	0
Thymidine	thymd[e]	-2.44102	Exchange/demand reaction	[e]	Thymidine[e]	0	0	0	0	0
5,10-Methylenetetrahydrofolate	mlthf[m]	-1.77461	Glycine, serine, alanine, and threonine metabolism	[m]	5,10-Methylenetetrahydrofolate[m]	0	0	0	0	0
2-Oxobutanoate	2obut[c]	-1.94637	Glycine, serine, alanine, and threonine metabolism	[c]	2-Oxobutanoate[c]	0	0	0	0	0
Protoheme	pheme[c]	2.71238	Heme degradation	[c]	Protoheme[c]	0	0	0	0	0
Biliverdin	biliverd[c]	2.55826	Heme degradation	[c]	Biliverdin[c]	0	0	0	0	0
Uroporphyrinogen Iii	uppg3[c]	-2.36608	Heme synthesis	[c]	Uroporphyrinogen Iii[c]	0	0	0	0	0
Hydroxymethylbilane	hmbil[c]	-2.90513	Heme synthesis	[c]	Hydroxymethylbilane[c]	0	0	0	0	0
